# Supplementary material for: Contractility measurements for cardiotoxicity screening with ventricular myocardial slices of pigs
Source: Cardiovasc Res. 2023 Nov 2;119(14):2469–81. doi: 10.1093/cvr/cvad141 (PMC10651213; doi:10.1093/cvr/cvad141)
Supplement: cvad141_Supplementary_Data [file cvad141_supplementary_data.zip]

Archive with 3 entries (3 files):
- Runzhu et al 2023 Supplementary Table 1.xlsx
- Runzhu et al 2023 Supplementary Table 2.xlsx
- Supplementary figures Shi et al 2023.pdf
