# Supplementary material for: Contractility measurements for cardiotoxicity screening with ventricular myocardial slices of pigs
Source: Cardiovasc Res. 2023 Nov 2;119(14):2469–81. doi: 10.1093/cvr/cvad141 (PMC10651213; doi:10.1093/cvr/cvad141)
Supplement: cvad141_Supplementary_Data [file cvad141_supplementary_data.zip › Runzhu et al 2023 Supplementary Table 1.xlsx]

## Sheet: I control
	N of pigs		n of slices					Pig identification		slices n from this pig
	3		9					pig X		3
								pig 17		3
								pig 19		3
	Force at 0.3 Hz							CD at 0.3 Hz							ERP
	Timepoints	n	Mean [µN]	SEM [µN]	norm. Mean [%]	norm. SEM [%]		Timepoints	n	Mean [ms]	SEM [ms]	norm. Mean [%]	norm. SEM [%]		Timepoints	n	Mean [ms]	SEM [ms]	norm. Mean [%]	norm. SEM [%]
	T0	9	2182.6	689.5	100	0		T0	9	381.644	44.0094	100	0		T0	9	402.222	17.4625	100	0
	T1	9	1758.21	661.824	72.4487	3.76599		T1	9	370.056	39.3521	98.079	2.83893		T1	9	437.778	12.6686	109.688	3.55371
	T2	9	1752	697.837	70.1893	5.00947		T2	9	398.589	41.9578	105.757	3.31448		T2	9	435.556	19.084	108.816	4.11422
	T3	9	1876.22	753.883	77.406	6.04421		T3	9	432.589	35.7989	117.218	4.63084		T3	9	453.333	22.3607	113.27	5.15681
	T4	9	1969.33	820.289	76.4047	6.89704		T4	9	462.978	36.4185	125.754	5.61438		T4	9	462.222	26.1288	115.147	5.18111
	T5	9	2113.24	882.092	80.9026	7.58993		T5	9	485.444	34.1773	132.897	7.0395		T5	9	471.111	25.1906	117.974	6.66473
	T6	3	499.9	33.9771	66.3525	9.2579		T6	3	467.567	3.04649	143.261	4.38475		T6	3	506.667	17.6383	138.402	6.84138
	Force at 0.7 Hz							CD at 0.7 Hz							Pacing threshold
	Timepoints	n	Mean [µN]	SEM [µN]	norm. Mean [%]	norm. SEM [%]		Timepoints	n	Mean [µN]	SEM [µN]	norm. Mean [%]	norm. SEM [%]		Timepoints	n	Mean [mA]	SEM [mA]	norm. Mean [%]	norm. SEM [mA]
	T0	9	2281.73	695.589	100	0		T0	9	342.133	36.0918	100	0		T0	8	23.75	3.20017	100	0
	T1	9	1909	662.602	77.6127	2.88155		T1	9	344.067	32.5222	101.608	1.99538		T1	8	23.75	3.39511	99.6456	2.37068
	T2	9	1840.56	657.069	74.2643	3.56305		T2	9	366.444	34.685	108.322	2.67994		T2	8	24	3.27872	100.833	0.833333
	T3	9	1987.33	736.246	79.933	5.27216		T3	9	398.356	30.5387	119.317	4.27366		T3	8	24.25	3.39511	101.569	1.02958
	T4	9	2042.34	782.172	78.044	5.83888		T4	9	427.267	31.1826	128.637	5.2392		T4	8	24.625	3.51496	102.808	1.13918
	T5	9	2275.84	898.129	83.9237	7.27031		T5	9	445.978	29.7392	134.856	6.02436		T5	8	25	3.72731	103.832	2.02482
	T6	3	509.033	53.3124	68.3205	6.57615		T6	3	442.5	7.20208	144.773	2.96252		T6
	Force at 1.25Hz							CD at 2Hz							Pacing Capability
	Timepoints	n	Mean [µN]	SEM [µN]	norm. Mean [%]	norm. SEM [%]		Timepoints	n	Mean [µN]	SEM [µN]	norm. Mean [%]	norm. SEM [%]		Timepoints	n	Paceable	Non-paceable
	T0	9	2579.23	892.768	100	0		T0	9	238.356	14.6051	100	0		T0	9	9	0
	T1	9	2213.22	782.117	84.1717	1.41715		T1	9	244.089	14.0882	102.85	2.34667		T1	9	9	0
	T2	9	2114.19	738.376	80.6885	2.16524		T2	9	250.811	11.8388	106.259	2.93686		T2	9	9	0
	T3	9	2103.66	728.578	81.069	3.18616		T3	9	271.522	11.9954	115.302	3.20634		T3	9	9	0
	T4	9	2093.47	722.06	79.6301	3.3879		T4	9	286.389	13.7242	121.287	3.3097		T4	9	9	0
	T5	9	2091.67	724.291	79.434	3.68109		T5	9	290.133	11.9826	123.319	4.01043		T5	9	9	0
	T6	3	529.7	54.1964	75.8184	4.52092		T6	3	292.133	2.78109	117.448	1.13399		T6	3	3	0
	Frequency Force Relation							Frequency CD Relation							Baseline
	Timepoints	n	Mean	SEM				Timepoints	n	Mean	SEM				Timepoints	n	Δ Mean [mN]	Δ SEM [mN]
	T0	9	1.10415	0.0777909				T0	9	0.659279	0.0430241				T0	9	0	0
	T1	9	1.29138	0.0854055				T1	9	0.689832	0.0414885				T1	9	0.220322	0.213675
	T2	9	1.30226	0.109058				T2	9	0.662719	0.0435965				T2	9	0.225289	0.215
	T3	9	1.22564	0.11237				T3	9	0.644318	0.0274885				T3	9	0.211544	0.221531
	T4	9	1.20326	0.114254				T4	9	0.630121	0.020143				T4	9	0.236344	0.234966
	T5	9	1.14237	0.115213				T5	9	0.608678	0.0226838				T5	9	0.233011	0.248432
	T6	3	1.05456	0.0380273				T6	3	0.624908	0.0094233				T6	3	0.466667	0.690332

## Sheet: II lidocaine
	N of pigs		n of slices					Pig identification		slices n from this pig
	2		5					pig11		4
								pig19		1
	Force at 0.3 Hz									CD at 0.3 Hz									ERP
	concentration [μM]	n	Mean [µN]	SEM [µN]	norm. Mean [%]	norm. SEM [%]	p	*		concentration [μM]	n	Mean [ms]	SEM [ms]	norm. Mean [%]	norm. SEM [%]	p	*		concentration [μM]	n	Mean [ms]	SEM [ms]	norm. Mean [%]	norm. SEM [%]	p	*
	w/o	5	1894.84	437.69	100	0				w/o	5	467.06	39.2844	100	0				w/o	5	456	26.3818	100	0
	10	5	1515.12	363.75	79.0734	4.10436	0.8355	ns		10	5	492.96	34.0042	106.374	3.30412	0.4298	ns		10	5	464	23.1517	101.981	1.22785	0.5345	ns
	100	5	576.1	181.439	31.9608	9.19806	<0.0001	****		100	5	358.58	20.2158	78.3705	6.18912	<0.0001	****		100	5	360	22.8035	79.5076	4.87484	<0.0001	****
	300	3	390.8	218.936	16.8569	5.83204	<0.0001	****		300	3	341.333	64.0016	74.2561	8.17432	<0.0001	****		300	3	386.667	52.0683	86.0832	3.11925	0.0007	***
	1000	0								1000	0								1000	0
	Force at 0.7 Hz									CD at 0.7 Hz									Pacing threshold
	concentration [μM]	n	Mean [µN]	SEM [µN]	norm. Mean [%]	norm. SEM [%]	p	*		concentration [μM]	n	Mean [ms]	SEM [ms]	norm. Mean [%]	norm. SEM [%]	p	*		concentration [μM]	n	Mean	SEM	norm. Mean	SEM (Norm.)	p	*
	w/o	5	2023.68	415.608	100	0				w/o	5	442.72	43.3431	100	0				w/o	5	12.4	1.16619	100	0
	10	5	1607.74	336.658	79.5565	3.64289	0.9964	ns		10	5	465.86	31.7862	107.137	5.21452	0.8879	ns		10	5	12.8	0.8	105	5	0.9977	ns
	100	5	560.36	224.745	27.0436	9.14051	<0.0001	****		100	5	334.8	25.067	79.7411	12.1926	0.0005	***		100	5	17.6	1.93907	142.381	8.26161	0.1326	ns
	300	3	357.973	206.702	14.0588	5.95261	<0.0001	****		300	3	335.067	60.4129	81.8032	14.3236	0.0001	***		300	4	37.5	7.80491	310.714	61.8246	<0.0001	****
	1000	0								1000	0								1000	0
	Force at 1.25Hz									CD at 2Hz									Pacing capability
	concentration [μM]	n	Mean [µN]	SEM [µN]	norm. Mean [%]	norm. SEM [%]	p	*		concentration [μM]	n	Mean [ms]	SEM [ms]	norm. Mean [%]	norm. SEM [%]	p	*		concentration [μM]	n	Paceable	Non-paceable	p	*
	w/o	5	2339.6	391.899	100	0				w/o	5	272.9	20.355	100	0				w/o	5	5	0	>0.9999	ns
	10	5	1996.78	327.821	85.9034	2.96704	0.9949	ns		10	5	282.28	16.1751	104.193	2.86745	0.9886	ns		10	5	5	0	>0.9999	ns
	100	5	675.02	274.056	28.5708	10.0462	<0.0001	****		100	5	266.26	10.28	99.791	8.14951	0.4323	ns		100	5	5	0	>0.9999	ns
	300	3	371.293	222.189	14.0411	7.71298	<0.0001	****		300	2	269.5	46.3	109.725	4.91271				300	5	4	1	0.3571	ns
	1000	0								1000	0								1000	5	0	5	0.0005	***
	Frequency Force Relation									Frequency CD Relation									Baseline
	concentration [μM]	n	Mean	SEM	p	*				concentration [μM]	n	Mean	SEM	p	*				concentration [μM]	n	Δ Mean [mN]	Δ SEM [mN]	p	*
	w/o	5	1.33423	0.118314	0.5264	ns				w/o	5	0.587027	0.019537	0.5368	ns				w/o	5	0	0
	10	5	1.47324	0.170082	0.7265	ns				10	5	0.575763	0.022856	0.0842	ns				10	5	-0.028	0.128351	0.8378	ns
	100	5	1.10739	0.131477	0.6725	ns				100	5	0.74537	0.0152456	0.4254	ns				100	5	-0.0322	0.122175	0.8194	ns
	300	3	0.86647	0.122072	0.2677	ns				300	2	0.73503	0.0621129						300	3	0.153333	0.14746	0.9996	ns
	1000	0								1000	0								1000	0

## Sheet: III BayK8644
	N of pigs		n of slices					Pig identification		slices n from this pig
	2		5					Pig 11		3
								pig 17		2
	Force at 0.3 Hz									CD at 0.3 Hz									ERP
	concentration [nM]	n	Mean [µN]	SEM [µN]	norm. Mean [%]	norm. SEM [%]	p	*		concentration [nM]	n	Mean [ms]	SEM [ms]	norm. Mean [%]	norm. SEM [%]	p	*		concentration [nM]	n	Mean [ms]	SEM [ms]	norm. Mean [%]	norm. SEM [%]	p	*
	w/o	5	1210.82	415.633	100	0				w/o	5	411.94	31.35	100	0				w/o	5	472	20.5913	100	0
	1	5	1395.19	539.403	103.255	13.7973	0.9904	ns		1	5	526.56	52.0588	127.336	8.07201	0.1452	ns		1	5	548	14.9666	116.449	2.1827	0.9808	ns
	10	5	1911.35	747.1	140.629	23.8919	0.6541	ns		10	5	716.24	24.5298	178.719	16.4548	<0.0001	****		10	5	676	27.1293	144.81	10.4449	0.0021	**
	30	5	2389.82	912.998	177.122	29.3585	0.2619	ns		30	5	892.74	30.0178	222.846	20.637	<0.0001	****		30	5	796	38.6782	170.807	14.0083	<0.0001	****
	100	5	3456.13	1186.21	281.591	67.5079	0.0006	***		100	5	1054.84	59.5897	260.021	17.792	<0.0001	****		100	5	860	16.7332	183.541	8.5141	<0.0001	****
	300	5	4395	1368.11	401.589	148.16	<0.0001	****		300	5	1149.6	54.9223	284.013	19.8725	<0.0001	****		300	5	924	36.5513	198.145	14.8587	<0.0001	****
	1000	2	4037	2096	296.172	21.7645				1000	2	1002.8	15.2	287.313	37.0975				1000	2	890	10	207.035	2.48915
	Force at 0.7 Hz									CD at 0.7 Hz									Pacing threshold
	concentration [nM]	n	Mean [µN]	SEM [µN]	norm. Mean [%]	norm. SEM [%]	p	*		concentration [nM]	n	Mean [ms]	SEM [ms]	norm. Mean [%]	norm. SEM [%]	p	*		concentration [nM]	n	Mean	SEM	norm. Mean	SEM (Norm.)	p	*
	w/o	5	1375.3	491.663	100	0				w/o	5	373.62	28.7971	100	0				w/o	5	19.3	6.44127	100	0
	1	5	1748.41	719.883	114.171	15.802	0.9404	ns		1	5	467.44	52.1078	124.008	8.7764	0.1769	ns		1	5	18.6	6.43117	98	8	>0.9999	ns
	10	5	2552.66	998.091	168.799	28.5892	0.1348	ns		10	5	641.32	14.6819	176.17	14.855	<0.0001	****		10	5	18.6	6.43117	98	8	0.9985	ns
	30	5	3058.67	1074.14	210.298	36.3879	0.0128	*		30	5	769.26	20.9729	210.175	14.3575	<0.0001	****		30	5	18.6	6.43117	98	8	0.9945	ns
	100	5	3755.88	1195.4	281.967	75.0389	<0.0001	****		100	5	875.3	52.0053	237.27	14.3417	<0.0001	****		100	5	19.1	6.28172	103	9.69536	>0.9999	ns
	300	5	4028.36	1253.82	314.598	104.367	<0.0001	****		300	5	889.86	39.2906	241.628	12.965	<0.0001	****		300	5	18.7	5.88558	102.091	9.80765	>0.9999	ns
	1000	2	3948.5	2074.5	255.866	37.4043				1000	2	807.05	7.75	255.136	29.6167				1000	2	30	16	87.2727	17.2727
	Force at 1.25Hz									CD at 2Hz									Pacing capability
	concentration [nM]	n	Mean [µN]	SEM [µN]	norm. Mean [%]	norm. SEM [%]	p	*		concentration [nM]	n	Mean [ms]	SEM [ms]	norm. Mean [%]	norm. SEM [%]	p	*		concentration [nM]	n	Paceable	Non-paceable	p	*
	w/o	5	1638.01	643.804	100	0				w/o	5	270.44	11.4091	100	0				w/o	5	5	0	>0.9999	ns
	1	5	2109.57	878.885	121.805	14.4644	0.0099	**		1	5	303.72	12.7731	112.674	4.45493	0.0581	ns		1	5	5	0	>0.9999	ns
	10	5	2685.54	971.613	163.273	24.3743	<0.0001	****		10	4	344.775	9.98035	128.651	5.74927	<0.0001	****		10	5	5	0	>0.9999	ns
	30	2	3286.5	2026.5	177.044	28.6364				30	0								30	5	5	0	>0.9999	ns
	100	2	3246	1985	175.981	29.8633				100	0								100	5	5	0	>0.9999	ns
	300	2	3474.5	2028.5	194.879	41.164				300	0								300	5	5	0	>0.9999	ns
	1000	2	3335	1826	195.245	51.0826				1000	0								1000	2	2	0
	Frequency Force Relation									Frequency CD Relation									Baseline
	concentration [nM]	n	Mean	SEM	p	*				concentration [nM]	n	Mean	SEM	p	*				concentration [nM]	n	Δ Mean [mN]	Δ SEM [mN]	p	*
	w/o	5	1.22637	0.158561	0.8526	ns				w/o	5	0.664659	0.0290255	0.9997	ns				w/o	5	0	0
	1	5	1.44631	0.137677	0.7412	ns				1	5	0.601415	0.0681989	0.2958	ns				1	5	-0.035	0.0587758	0.9742	ns
	10	5	1.46107	0.168693	0.7266	ns				10	4	0.493164	0.0144401	0.0661	ns				10	5	0.186	0.121256	>0.9999	ns
	30	2	1.04568	0.0320055						30	0								30	5	0.1244	0.221773	>0.9999	ns
	100	2	0.952168	0.0610023						100	0								100	5	0.4938	0.35238	0.9731	ns
	300	2	0.874479	0.0524206						300	0								300	5	1.0724	0.475104	0.0935	ns
	1000	2	0.809474	0.0320394						1000	0								1000	2	0.39	0.374
																												Concentration c0
																												Frequency CD Realation
																													n	Mean	SEM	p	*
																												PBS	10	0.655016	0.0260884
																												DMSO	9	0.620645	0.0183825	ns	0.9876
																												ASA	10	0.687145	0.0333904	ns	0.9903
																												Bepridil	7	0.696132	0.0284278	ns	0.977
																												Cisapride	6	0.692125	0.0464732	ns	0.9902
																												Disopyramide	7	0.651029	0.0286925	ns	>0.9999
																												Ibutilide	9	0.675784	0.0302578	ns	0.9995
																												Risperidone	9	0.646642	0.0144316	ns	>0.9999

## Sheet: IV nifedipine
	N of pigs		n of slices					Pig identification		slices n from this pig
	1		4					Pig X		4
	Force at 0.3 Hz									CD at 0.3 Hz									ERP
	concentration [nM]	n	Mean [µN]	SEM [µN]	norm. Mean [%]	norm. SEM [%]	p	*		concentration [nM]	n	Mean [ms]	SEM [ms]	norm. Mean [%]	norm. SEM [%]	p	*		concentration [nM]	n	Mean [ms]	SEM [ms]	norm. Mean [%]	norm. SEM [%]	p	*
	w/o	4	4945	1263.6	100	0				w/o	4	495.875	11.9954	100	0				w/o	4	440	8.16497	100	0
	3	4	3946.75	1087.62	78.1856	3.12708	0.9857	ns		3	4	460.8	10.2395	92.9851	1.68052	0.9782	ns		3	4	425	12.5831	96.6356	2.80382	0.3686	ns
	10	4	3184	919.877	62.1524	3.41744	0.927	ns		10	4	485.5	7.20243	98.0292	2.09258	0.8532	ns		10	4	410	12.9099	93.1724	2.28214	0.1825	ns
	30	4	2615.2	808.598	49.9553	4.19785	0.0129	*		30	4	464.225	7.85805	93.6957	1.53083	0.008	**		30	4	395	9.57427	89.8127	2.08815	0.0104	*
	100	4	1253.45	373.449	24.4072	1.3854	<0.0001	****		100	4	427.7	4.71611	86.3892	2.09812	<0.0001	****		100	4	345	5	78.4891	1.81591	<0.0001	****
	300	4	385.3	104.521	7.71211	0.30883	<0.0001	****		300	4	366.875	9.4135	74.1582	2.915	<0.0001	****		300	4	270	5.7735	61.3754	0.951618	<0.0001	****
	Force at 0.7 Hz									CD at 0.7 Hz									Pacing threshold
	concentration [nM]	n	Mean [µN]	SEM [µN]	norm. Mean [%]	norm. SEM [%]	p	*		concentration [nM]	n	Mean [ms]	SEM [ms]	norm. Mean [%]	norm. SEM [%]	p	*		concentration [nM]	n	Mean	SEM	norm. Mean	SEM (Norm.)	p	*
	w/o	4	6259.25	1722.88	100	0				w/o	4	403.75	22.9335	100	0				w/o	4	15	0.816497	100	0
	3	4	5291.75	1545.34	82.8274	2.87221	0.9814	ns		3	4	376.15	19.5922	93.2881	1.94778	0.7607	ns		3	4	15.5	0.957427	103.333	3.33332	0.7675	ns
	10	4	3627.5	1106.16	55.922	3.14471	0.0674	ns		10	4	419.65	7.96832	104.697	4.63657	0.9947	ns		10	4	15.5	0.957427	103.333	3.33332	0.9533	ns
	30	4	2613.6	850.583	39.2673	3.32793	<0.0001	****		30	4	415.7	8.71388	103.728	4.85873	0.121	ns		30	4	15.5	0.957427	103.333	3.33332	0.9919	ns
	100	4	1071.03	324.294	16.6914	0.836512	<0.0001	****		100	4	393.1	2.84693	98.2984	5.60235	0.0001	***		100	4	15.5	0.957427	103.333	3.33332	>0.9999	ns
	300	4	356.5	99.229	5.72149	0.339612	<0.0001	****		300	4	343.375	2.15576	85.8908	4.97047	<0.0001	****		300	3	16.3333	0.666667	104.444	4.44443	>0.9999	ns
	Force at 1.25Hz									CD at 2Hz									Pacing capability
	concentration [nM]	n	Mean [µN]	SEM [µN]	norm. Mean [%]	norm. SEM [%]	p	*		concentration [nM]	n	Mean [ms]	SEM [ms]	norm. Mean [%]	norm. SEM [%]	p	*		concentration [nM]	n	Paceable	Non-paceable	p	*
	w/o	4	7288.5	2060.63	100	0				w/o	4	240.45	15.9599	100	0				w/o	4	4	0	>0.9999	ns
	3	4	5983.5	1696.74	81.5926	2.74651	0.9915	ns		3	4	251	9.77522	104.941	2.89791	0.9994	ns		3	4	4	0	>0.9999	ns
	10	4	4442	1344	59.2874	3.09035	<0.0001	****		10	4	256.35	5.47517	107.523	4.58173	>0.9999	ns		10	4	4	0	>0.9999	ns
	30	4	2967.65	944.492	38.8756	2.99348	<0.0001	****		30	4	276.825	6.44417	116.085	4.87721	>0.9999	ns		30	4	4	0	>0.9999	ns
	100	4	1277.55	414.512	16.7082	0.982986	<0.0001	****		100	4	264.8	5.28788	111.781	8.39703	0.4576	ns		100	4	4	0	>0.9999	ns
	300	4	374.75	110.389	5.06894	0.355103	<0.0001	****		300	4	231.875	4.31536	97.8667	7.2952	0.0002	***		300	4	4	0	>0.9999	ns
	Frequency Force Relation									Frequency CD Relation									Baseline
	concentration [nM]	n	Mean	SEM	p	*				concentration [nM]	n	Mean	SEM	p	*				concentration [nM]	n	Δ Mean [mN]	Δ SEM [mN]	p	*
	w/o	4	1.43612	0.0541298	0.2413	ns				w/o	4	0.484447	0.0267225	0.0102	*				w/o	4	0	0
	3	4	1.49997	0.059068	0.7418	ns				3	4	0.545551	0.0246433	0.0187	*				3	4	-0.24575	0.144208	0.6562	ns
	10	4	1.36914	0.0353885	0.9989	ns				10	4	0.528635	0.0168238	0.0846	ns				10	4	-0.308	0.156426	0.5072	ns
	30	4	1.11825	0.0215396	0.9855	ns				30	4	0.59678	0.0163773	0.9416	ns				30	4	-0.36525	0.128077	0.415	ns
	100	4	0.983565	0.0446624	0.6921	ns				100	4	0.619264	0.0128179	>0.9999	ns				100	4	-0.4615	0.159926	0.2096	ns
	300	4	0.943702	0.061862	0.7781	ns				300	4	0.632447	0.00700404	0.9984	ns				300	4	-0.435	0.167024	0.252	ns

## Sheet: V dofetilide
	N of pigs		n of slices					Pig identification		slices n from this pig
	2		5					Pig 11		3
								pig 17		2
	Force at 0.3 Hz									CD at 0.3 Hz									ERP
	concentration [nM]	n	Mean [µN]	SEM [µN]	norm. Mean [%]	norm. SEM [%]	p	*		concentration [nM]	n	Mean [ms]	SEM [ms]	norm. Mean [%]	norm. SEM [%]	p	*		concentration [nM]	n	Mean [ms]	SEM [ms]	norm. Mean [%]	norm. SEM [%]	p	*
	w/o	5	1489.74	372.102	100	0				w/o	5	381.26	44.0973	100	0				w/o	5	384	47.0744	100	0
	0.1	5	1098.74	183.519	79.4551	9.49135	0.9892	ns		0.1	5	460.28	75.2967	118.009	8.45532	0.9733	ns		0.1	5	476	36.5513	127.383	7.47885	0.5094	ns
	1	5	1278.72	214.767	92.0708	10.6002	0.276	ns		1	5	575.58	118.677	143.913	17.1391	0.632	ns		1	5	632	48	169.288	10.3344	<0.0001	****
	3	5	1281.48	241.966	90.166	8.58516	0.8277	ns		3	5	725.5	162.842	179.562	26.0535	0.1202	ns		3	5	812	52.7636	219.016	15.9128	<0.0001	****
	10	5	1396.36	243.567	102.629	16.6604	0.1186	ns		10	5	1114.9	363.908	266.979	70.7392	<0.0001	****		10	3	860	105.83	260.974	21.1974	<0.0001	****
	100	4	1431.3	308.848	92.5386	18.202	0.9125	ns		100	4	920.675	282.816	235.418	49.6567	0.0035	**		100	3	980	80.829	301.511	32.1326	<0.0001	****
	300	2	1287.4	654.6	72.6834	5.01794				300	2	552.95	111.65	202.019	39.4778				300	2	910	10	337.363	8.79121
	Force at 0.7 Hz									CD at 0.7 Hz									Pacing threshold
	concentration [nM]	n	Mean [µN]	SEM [µN]	norm. Mean [%]	norm. SEM [%]	p	*		concentration [nM]	n	Mean [ms]	SEM [ms]	norm. Mean [%]	norm. SEM [%]	p	*		concentration [nM]	n	Mean	SEM	norm. Mean	SEM (Norm.)	p	*
	w/o	5	1568.48	347.624	100	0				w/o	5	351.62	39.9916	100	0				w/o	5	21.2	3.72022	100	0
	0.1	5	1286.32	193.707	87.2271	8.7566	0.8374	ns		0.1	5	414.48	58.1879	116.965	7.50115	0.7958	ns		0.1	5	21.6	3.96989	101.333	1.33334	0.9884	ns
	1	5	1328.12	215.558	88.6184	6.90945	0.4514	ns		1	5	511.46	90.4868	140.983	12.6101	0.0736	ns		1	5	22	4.24264	102.667	2.66666	0.9823	ns
	3	5	1207.22	220.817	79.3496	5.39615	>0.9999	ns		3	5	592.6	119.128	161.11	18.7121	0.0098	**		3	5	22	3.84708	103.833	2.52213	0.9503	ns
	10	4	1248.8	247.719	77.5494	11.9395	>0.9999	ns		10	4	640.95	177.497	178.601	29.0964	0.0031	**		10	5	22.8	3.82623	108.5	2.84312	0.1902	ns
	100	3	1249.4	358.011	79.4522	15.387	0.9985	ns		100	3	579.267	220.146	173.283	36.262	0.0815	ns		100	5	24	4.5607	112.5	3.39526	0.0097	**
	300	2	1073.8	548.2	62.9133	4.60987				300	2	426.55	68.85	167.662	26.6128				300	2	34	2	113.333	6.66667
	Force at 1.25Hz									CD at 2Hz									Pacing capability
	concentration [nM]	n	Mean [µN]	SEM [µN]	norm. Mean [%]	norm. SEM [%]	p	*		concentration [nM]	n	Mean [ms]	SEM [ms]	norm. Mean [%]	norm. SEM [%]	p	*		concentration [nM]	n	Paceable	Non-paceable	p	*
	w/o	5	1672.88	317.866	100	0				w/o	5	256.26	14.7942	100	0				w/o	5	5	0	>0.9999	ns
	0.1	5	1459.46	222.855	90.0611	5.80016	0.5113	ns		0.1	5	279.4	21.0076	108.699	3.43941	0.1019	ns		0.1	5	5	0	>0.9999	ns
	1	5	1436.48	229.48	88.0877	4.7547	0.2894	ns		1	2	235.4	27.3	105.372	12.8012				1	5	5	0	>0.9999	ns
	3	5	1277	212.088	78.2305	4.11621	0.937	ns		3	1	209.4		93.1495					3	5	5	0	>0.9999	ns
	10	2	1098.15	539.85	69.1931	6.31404				10	0								10	5	5	0	>0.9999	ns
	100	2	1134.6	566.4	71.0718	5.77429				100	0								100	5	5	0	>0.9999	ns
	300	2	1115.65	542.35	70.5913	6.9445				300	0								300	2	2	0	>0.9999	ns
	Frequency Force Relation									Frequency CD Relation									Baseline
	concentration [nM]	n	Mean	SEM	p	*				concentration [nM]	n	Mean	SEM	p	*				concentration [nM]	n	Δ Mean [mN]	Δ SEM [mN]	p	*
	w/o	5	1.17377	0.113954	0.9841	ns				w/o	5	0.695538	0.0526093	0.8574	ns				w/o	5	0	0
	0.1	5	1.35088	0.118257	0.9912	ns				0.1	5	0.655084	0.0748933	0.7102	ns				0.1	5	-0.30172	0.10654	0.3907	ns
	1	5	1.08954	0.0490629	0.5092	ns				1	2	0.822236	0.0716645						1	5	-0.43334	0.12316	0.1559	ns
	3	4	1.00546	0.0861275	0.5474	ns				3	1	0.874322							3	5	-0.4883	0.145108	0.101	ns
	10	2	0.864047	0.0329959						10	0								10	5	-0.2209	0.302743	0.4365	ns
	100	2	0.907365	0.00879119						100	0								100	5	-0.355652	0.27565	0.2356	ns
	300	2	0.879866	0.0261072						300	0								300	2	-0.3785	0.1625

## Sheet: VIa sotalol control
		N of pigs		n of slices						Pig identification		slices n from this pig
		2		6						pig17		3
										pig19		3
	Force at 0.3 Hz									CD at 0.3 Hz									ERP
	concentration [nM]	n	Mean [µN]	SEM [µN]	norm. Mean [%]	norm. SEM [%]				concentration [nM]	n	Mean [ms]	SEM [ms]	norm. Mean [%]	norm. SEM [%]				concentration [nM]	n	Mean [ms]	SEM [ms]	norm. Mean [%]	norm. SEM [%]
	w/o	6	2099.72	397.755						w/o	6	319.55	15.4397						w/o	6	350	16.1245
	sotalol	6	2081.87	385.897	99.742	3.81397				sotalol	6	361.217	39.21	112.329	9.26233				sotalol	6	503.333	24.4495	146.484	12.574
	T1	6	1989.13	364.159	96.1464	5.815				T1	6	331.25	28.6152	103.438	7.09022				T1	6	486.667	42.4788	143.141	18.671
	T2	6	2021.17	365.34	99.0033	7.246				T2	6	355.683	25.7755	111.225	6.03732				T2	6	506.667	48.6256	149.55	21.3716
	T3	6	2063.18	382.134	98.7261	7.61745				T3	6	367.783	31.8897	117.011	9.00059				T3	6	523.333	49.911	154.456	21.991
	Force at 0.7 Hz									CD at 0.7 Hz									Pacing threshold
	concentration [nM]	n	Mean [µN]	SEM [µN]	norm. Mean [%]	norm. SEM [%]				concentration [nM]	n	Mean [ms]	SEM [ms]	norm. Mean [%]	norm. SEM [%]				concentration [nM]	n	Mean	SEM	norm. Mean	SEM (Norm.)
	w/o	6	2501.45	493.928						w/o	6	286.117	12.277						w/o	6	20.6667	1.33333
	sotalol	6	2116.45	392.008	86.2809	3.83338				sotalol	6	335.883	26.5291	117.147	7.06996				sotalol	6	21.3333	1.22927	103.598	2.31805
	T1	6	1964.25	357.181	80.669	5.06349				T1	6	325.317	21.9379	113.598	5.7078				T1	6	23	1.84391	110.821	2.52932
	T2	6	1975.23	357.451	81.6561	5.63428				T2	6	342.383	22.2806	119.62	5.93055				T2	6	23.6667	2.09231	113.725	3.46119
	T3	6	2035.72	372.895	82.6635	6.23554				T3	6	367.667	23.9684	129.555	7.28769				T3	6	23.6667	2.02759	113.876	3.58873
	Force at 1.25Hz									CD at 2Hz									Pacing capability
	concentration [nM]	n	Mean [µN]	SEM [µN]	norm. Mean [%]	norm. SEM [%]				concentration [nM]	n	Mean [ms]	SEM [ms]	norm. Mean [%]	norm. SEM [%]				concentration [nM]	n	Paceable	Non-paceable
	w/o	6	2847.65	581.302						w/o	6	226.933	9.85835						w/o	6	6	0
	sotalol	6	2197	422.313	79.3754	4.02736				sotalol	6	243	15.3362	102.172	8.72579				sotalol	6	6	0
	T1	6	2032.93	377.134	74.3311	4.5041				T1	6	238.617	10.8854	99.1508	7.65741				T1	6	6	0
	T2	6	2074.27	386.047	76.1716	5.14859				T2	6	246.017	11.0861	101.792	8.3717				T2	6	6	0
	T3	6	2190.78	427.516	79.6369	6.10031				T3	6	257.033	19.4495	100.156	10.5081				T3	6	6	0
	Frequency Force Relation									Frequency CD Relation									Baseline
	concentration [nM]	n	Mean	SEM						concentration [nM]	n	Mean	SEM						concentration [nM]	n	Δ Mean [mN]	Δ SEM [mN]
	w/o	6	1.3281	0.0631458						w/o	6	0.711362	0.0104052						w/o	6	0	0
	sotalol	6	1.0486	0.0173881						sotalol	6	0.689349	0.0314232						sotalol	6	-0.167133	0.0764029
	T1	6	1.02176	0.0235597						T1	6	0.734726	0.0339771						T1	6	-0.0871667	0.0864972
	T2	6	1.02105	0.0358902						T2	6	0.699787	0.0251012						T2	6	-0.0910333	0.0963336
	T3	6	1.05833	0.0526832						T3	6	0.714587	0.0522596						T3	6	-0.0672333	0.111031

## Sheet: VI b sotalol+JNJ303
		N of pigs		n of slices					other tests	Pig identification		slices n from this pig			pacing threshold	Pig identification		slices n from this pig
	All other tests	4		6						pig9		1				pig9		1
	pacing threshold	3		4						pig10		2				pig17		2
										pig17		2				pig19		1
										pig19		1
	Force at 0.3 Hz									CD at 0.3 Hz									ERP
	concentration [nM]	n	Mean [µN]	SEM [µN]	norm. Mean [%]	norm. SEM [%]	p	*		concentration [nM]	n	Mean [ms]	SEM [ms]	norm. Mean [%]	norm. SEM [%]	p	*		concentration [nM]	n	Mean [ms]	SEM [ms]	norm. Mean [%]	norm. SEM [%]	p	*
	w/o	6	2872.6	1039.26	100	0				w/o	6	335.967	36.165	100	0				w/o	6	390	27.6887	100	0
	sotalol	6	2610.32	1111.45	79.3782	11.1349	0.3183	ns		sotalol	6	486.683	106.287	137.216	16.0963	0.8006	ns		sotalol	6	593.333	59.0292	150.629	4.71592	>0.9999	ns
	JNJ303 100	6	3030.03	1391.03	88.7558	12.573	0.9719	ns		JNJ303 100	6	560.9	133.012	156.22	22.3969	0.1119	ns		JNJ303 100	6	690	39.5811	178.604	9.18712	0.3881	ns
	JNJ303 300	6	2994.22	1348.96	89.8949	10.8093	0.9331	ns		JNJ303 300	6	619.617	146.953	172.194	26.0087	0.0463	*		JNJ303 300	6	760	60.2218	196.652	15.8224	0.1303	ns
	JNJ303 1000	6	2614.08	1130.62	80.855	7.98552	0.4579	ns		JNJ303 1000	6	646.467	155.721	179.615	29.2952	0.0384	*		JNJ303 1000	6	843.333	49.911	220.327	18.43	0.0096	**
	Force at 0.7 Hz									CD at 0.7 Hz									Pacing threshold
	concentration [nM]	n	Mean [µN]	SEM [µN]	norm. Mean [%]	norm. SEM [%]	p	*		concentration [nM]	n	Mean [ms]	SEM [ms]	norm. Mean [%]	norm. SEM [%]	p	*		concentration [nM]	n	Mean	SEM	norm. Mean	SEM (Norm.)	p	*
	w/o	6	3157.5	1190.4	100	0				w/o	6	306.033	31.7343	100	0				w/o	4	18	2.58199	100	0
	sotalol	6	2426.35	1036.55	68.1565	7.0749	0.0855	ns		sotalol	6	408.5	70.4531	128.957	10.077	0.9185	ns		sotalol	4	18.5	3.77492	100	6.80414	0.9978	ns
	JNJ303 100	6	2387.83	1049.62	65.9135	7.16232	0.2316	ns		JNJ303 100	6	447.533	79.6708	140.634	12.6013	0.2456	ns		JNJ303 100	4	20.5	5.12348	108.75	12.2734	0.9998	ns
	JNJ303 300	6	2283.13	1000.38	63.5946	6.12866	0.0872	ns		JNJ303 300	6	497.617	89.1023	155.954	15.5396	0.0535	ns		JNJ303 300	4	21	5.56776	110.833	14.1667	0.9992	ns
	JNJ303 1000	6	2004.35	839.392	58.3236	4.81391	0.0091	**		JNJ303 1000	6	519.95	93.4018	162.479	16.5028	0.098	ns		JNJ303 1000	4	23	6.02771	122.292	15.0361	0.9075	ns
	Force at 1.25Hz									CD at 2Hz									Pacing capability
	concentration [nM]	n	Mean [µN]	SEM [µN]	norm. Mean [%]	norm. SEM [%]	p	*		concentration [nM]	n	Mean [ms]	SEM [ms]	norm. Mean [%]	norm. SEM [%]	p	*		concentration [nM]	n	Paceable	Non-paceable	p	*
	w/o	6	3480.83	1364.11	100	0				w/o	6	236.15	17.5501	100	0				w/o	6	6	0	>0.9999	ns
	sotalol	6	2316.97	1005.21	59.9628	4.75576	0.0094	**		sotalol	6	261.633	26.373	110.154	6.74857	0.7605	ns		sotalol	6	6	0	>0.9999	ns
	JNJ303 100	6	2215.05	984.091	56.5152	4.59195	0.0201	*		JNJ303 100	4	259.95	31.5122	112.086	10.3582	0.4988	ns		JNJ303 100	6	6	0	>0.9999	ns
	JNJ303 300	6	2136.48	940.642	55.3842	3.9356	0.0047	**		JNJ303 300	2	307.95	33.55	131.245	12.9693				JNJ303 300	6	6	0	>0.9999	ns
	JNJ303 1000	6	1931.68	847.333	51.8115	3.92971	0.0001	***		JNJ303 1000	1	267.8		115.431					JNJ303 1000	6	6	0	>0.9999	ns
	Frequency Force Relation									Frequency CD Relation									Baseline
	concentration [nM]	n	Mean	SEM	p	*				concentration [nM]	n	Mean	SEM	p	*				concentration [nM]	n	Δ Mean [mN]	Δ SEM [mN]	p	*
	w/o	6	1.15705	0.109811	0.1315	ns				w/o	6	0.722412	0.0453735	0.9974	ns				w/o	6	0	0
	sotalol	6	0.892791	0.064375	0.2023	ns				sotalol	6	0.609395	0.0673835	0.5197	ns				sotalol	6	-0.243867	0.16047	0.9995	ns
	JNJ303 100	6	0.745265	0.034381	0.003	**				JNJ303 100	4	0.562831	0.0768755	0.0639	ns				JNJ303 100	6	-0.175567	0.243549	0.999	ns
	JNJ303 300	6	0.71414	0.0318621	0.0008	***				JNJ303 300	2	0.448851	0.049062						JNJ303 300	6	-0.148194	0.335308	0.9999	ns
	JNJ303 1000	6	0.723137	0.0343466	0.0002	***				JNJ303 1000	1	0.356117							JNJ303 1000	6	-0.26565	0.381347	0.9597	ns

## Sheet: VII ouabain
	N of pigs		n of slices					Pig identification		slices n from this pig
	2		5					pig 17		3
								pig 19		2
	Force at 0.3 Hz									CD at 0.3 Hz									ERP
	concentration [nM]	n	Mean [µN]	SEM [µN]	norm. Mean [%]	norm. SEM [%]	p	*		concentration [nM]	n	Mean [ms]	SEM [ms]	norm. Mean [%]	norm. SEM [%]	p	*		concentration [nM]	n	Mean [ms]	SEM [ms]	norm. Mean [%]	norm. SEM [%]	p	*
	w/o	5	1742.02	914.307	100	0				w/o	5	297.74	10.2403	100	0				w/o	5	360	10.9545	100	0
	0.1	5	1889.7	1072.25	100.855	3.82724	0.0055	**		0.1	5	352.2	12.497	119.185	7.33354	0.0475	*		0.1	5	456	29.9333	127.113	8.89485	0.154	ns
	1	5	1879.02	1067.41	99.4397	4.98397	0.004	**		1	5	354.84	14.8013	120.399	9.19011	0.3237	ns		1	5	484	33.1059	134.737	9.18212	0.0079	**		https://www.sciencedirect.com/science/article/pii/0002870380901167	It prolonged the action potential duration in infarcted but not in normal regions
	3	3	914.633	361.761	103.236	4.86293	0.0603	ns		3	3	361.167	32.9096	114.947	10.1038	>0.9999	ns		3	3	560	23.094	158.65	2.03995	<0.0001	****		CD is prolonged	https://www.sciencedirect.com/science/article/pii/S2329050121000917#fig4
	10	3	947.533	380.998	106.615	4.75054	0.0175	*		10	3	370.533	28.833	117.992	9.09964	0.954	ns		10	3	566.667	35.2767	160.173	2.04856	<0.0001	****		https://www.ncbi.nlm.nih.gov/pmc/articles/PMC370881/	At 10 nM ouabain, action potential duration is prolonged.
	30	3	1144	439.277	130.428	4.2625	<0.0001	****		30	3	373.567	5.22058	118.993	2.07174	0.5852	ns		30	3	646.667	37.1184	183.065	5.45141	<0.0001	****		inconsistent in the literature
	100	0								100	0								100	0
	Force at 0.7 Hz									CD at 0.7 Hz									Pacing threshold
	concentration [nM]	n	Mean [µN]	SEM [µN]	norm. Mean [%]	norm. SEM [%]	p	*		concentration [nM]	n	Mean [ms]	SEM [ms]	norm. Mean [%]	norm. SEM [%]	p	*		concentration [nM]	n	Mean	SEM	norm. Mean	SEM (Norm.)	p	*
	w/o	5	1927.52	1015.15	100	0				w/o	5	275.52	8.70232	100	0				w/o	5	26.8	3.00666	100	0					https://www.ahajournals.org/doi/epdf/10.1161/01.CIR.4.5.729
	0.1	5	2083.96	1150.46	102.608	4.08144	0.0069	**		0.1	5	311.32	2.46706	113.42	3.50097	0.3528	ns		0.1	5	29.6	3.18748	110.984	4.54738	0.0182	*			increase in excitability at lower doses of oubain and glycosides
	1	5	2133.04	1213.78	101.923	5.467	0.0022	**		1	5	329.56	8.41764	120.438	6.67697	0.3258	ns		1	5	29.6	2.92575	111.626	6.38645	0.0277	*
	3	3	980.667	425.459	102.767	5.46991	0.0674	ns		3	3	331.567	13.5378	114.693	5.5485	0.9916	ns		3	3	32	4.16333	110.588	5.80339	0.2317	ns			https://www.sciencedirect.com/science/article/pii/0002870380901167	caused an increase in the functional refractory period
	10	3	1027.6	456.926	106.965	6.88029	0.0096	**		10	3	354.367	22.786	122.694	9.36633	0.9701	ns		10	3	32	4	110.588	4.70587	0.3918	ns
	30	3	1249.97	532.795	132.095	7.09445	<0.0001	****		30	3	360.5	11.1231	124.716	5.25411	0.7161	ns		30	3	31.3333	3.71184	108.627	5.93441	0.8559	ns
	100	0								100	0								100	0
	Force at 1.25Hz									CD at 2Hz									Pacing capability
	concentration [nM]	n	Mean [µN]	SEM [µN]	norm. Mean [%]	norm. SEM [%]	p	*		concentration [nM]	n	Mean [ms]	SEM [ms]	norm. Mean [%]	norm. SEM [%]	p	*		concentration [nM]	n	Paceable	Non-paceable	p	*
	w/o	5	2004.46	1045.11	100	0				w/o	5	218.64	4.93058	100	0				w/o	5	5	0	>0.9999	ns
	0.1	5	2238.16	1192.75	107.733	3.3827	<0.0001	****		0.1	5	229.88	8.76119	105.137	3.16347	0.997	ns		0.1	5	5	0	>0.9999	ns
	1	5	2179.9	1176.7	103.856	3.6474	<0.0001	****		1	5	244.08	8.93652	111.65	3.27345	0.8181	ns		1	5	5	0	>0.9999	ns
	3	3	1008.97	449.674	99.8817	5.708	0.0047	**		3	3	251.267	13.4368	112.039	4.37611	0.9918	ns		3	3	3	0	>0.9999	ns
	10	3	1025.3	453.254	102.098	6.73874	0.0005	***		10	3	258.633	13.2655	115.364	4.63638	0.8651	ns		10	3	3	0	>0.9999	ns
	30	3	1157.73	474.997	118.144	6.59044	<0.0001	****		30	3	262.767	14.0097	117.133	4.16233	0.8446	ns		30	3	3	0	>0.9999	ns
	100	0								100	0								100	3	0	3	0.0005	***
	Frequency Force Relation									Frequency CD Relation									Baseline
	concentration [nM]	n	Mean	SEM	p	*				concentration [nM]	n	Mean	SEM	p	*				concentration [nM]	n	Δ Mean [mN]	Δ SEM [mN]	p	*
	w/o	5	1.14363	0.045306	>0.9999	ns				w/o	5	0.736758	0.0228081	0.5954	ns				w/o	5	0	0
	0.1	5	1.22516	0.063611	0.9986	ns				0.1	5	0.654762	0.026335	0.8777	ns				0.1	5	0.0536	0.0699218	>0.9999	ns
	1	5	1.20174	0.0723082	0.9861	ns				1	5	0.691509	0.0326561	0.9946	ns				1	5	0.0748	0.0758297	>0.9999	ns
	3	3	1.06384	0.0528171	0.9406	ns				3	3	0.703905	0.0548331	0.9173	ns				3	3	-0.0733333	0.126609	>0.9999	ns
	10	3	1.05036	0.0411523	0.9543	ns				10	3	0.701416	0.0273738	0.828	ns				10	3	-0.114333	0.156284	>0.9999	ns
	30	3	0.993084	0.0249727	0.9591	ns				30	3	0.702738	0.028764	0.5781	ns				30	3	-0.120333	0.154398	>0.9999	ns
	100	0								100	0								100	3	13.356	5.11168	<0.0001	****

## Sheet: VIII isoprenaline
	N of pigs		n of slices					Pig identification		slices n from this pig
	2		3					pig 7		2
								pig 17		1
	Force at 0.3 Hz									CD at 0.3 Hz									ERP
	concentration [nM]	n	Mean [µN]	SEM [µN]	norm. Mean [%]	norm. SEM [%]	p	*		concentration [nM]	n	Mean [ms]	SEM [ms]	norm. Mean [%]	norm. SEM [%]	p	*		concentration [nM]	n	Mean [ms]	SEM [ms]	norm. Mean [%]	norm. SEM [%]	p	*
	w/o	3	931.4	334.687	100	0				w/o	3	420.833	26.5434	100	0				w/o	3	406.667	24.037	100	0
	10	3	905.7	300.097	98.924	23.4525	0.9988	ns		10	3	425.533	25.1035	101.243	3.15937	0.9973	ns		10	3	440	30.5505	108.129	3.09216	0.9999	ns
	30	3	1672.77	1012.58	151.941	41.2038	0.8383	ns		30	3	384.267	23.8845	92.4728	10.4516	0.4117	ns		30	3	420	30.5505	103.175	3.1746	0.9564	ns
	100	3	4060.67	2149.29	268.391	138.759	0.0926	ns		100	3	307.633	12.6428	73.9756	7.20529	<0.0001	****		100	3	400	30.5505	98.6291	6.72081	0.274	ns
	300	3	5974	2707.85	703.693	306.397	<0.0001	****		300	3	290.267	37.4453	70.1424	12.3187	<0.0001	****		300	3	340	30.5505	83.7662	6.50192	0.0008	***
	1000	1	9868		624.557					1000	1	245.6		51.9568					1000	2	240	20	60.101	1.0101
	Force at 0.7 Hz									CD at 0.7 Hz									Pacing threshold
	concentration [nM]	n	Mean [µN]	SEM [µN]	norm. Mean [%]	norm. SEM [%]	p	*		concentration [nM]	n	Mean [ms]	SEM [ms]	norm. Mean [%]	norm. SEM [%]	p	*		concentration [nM]	n	Mean	SEM	norm. Mean	SEM (Norm.)	p	*
	w/o	3	1047.87	375.949	100	0				w/o	3	394.2	28.4577	100	0				w/o	3	16	2	100	0
	10	3	1138.67	388.853	108.515	17.7261	0.9944	ns		10	3	377.433	23.9327	96.016	4.23081	0.9375	ns		10	3	12.6667	1.33333	83.3333	16.6667	ns	0.0772
	30	3	1990.17	1124.62	167.671	37.9147	0.6023	ns		30	3	349.033	14.4788	89.8992	9.43143	0.0527	ns		30	3	12.6667	0.666667	81.9048	11.7031	*	0.033
	100	3	4022	1961.61	264.225	127.374	0.0002	***		100	3	293.767	11.79	75.5902	7.60318	<0.0001	****		100	2	11	1	78.5714	7.14286
	300	3	5755	2371.25	620.203	265.486	<0.0001	****		300	3	261.867	19.6259	67.3135	7.90201	<0.0001	****		300	2	11	1	78.5714	7.14286
	1000	2	8110	1316	924.259	392.918				1000	2	224.9	14.5	55.3887	2.3184				1000	2	13	1	92.8571	7.14286
	Force at 1.25Hz									CD at 2Hz									Pacing capability
	concentration [nM]	n	Mean [µN]	SEM [µN]	norm. Mean [%]	norm. SEM [%]	p	*		concentration [nM]	n	Mean [ms]	SEM [ms]	norm. Mean [%]	norm. SEM [%]	p	*		concentration [nM]	n	Paceable	Non-paceable	p	*
	w/o	3	1160	374.508	100	0				w/o	3	290.533	9.69215	100	0				w/o	3	3	0	>0.9999	ns
	10	3	1179.27	370.982	101.345	15.9255	0.9998	ns		10	3	276.233	9.00376	94.7684	0.310201	0.6513	ns		10	3	3	0	>0.9999	ns
	30	3	1744.3	833.754	138.549	22.8413	0.8996	ns		30	3	237.167	18.6131	89.5238	4.58253	0.0273	*		30	3	3	0	>0.9999	ns
	100	3	3224	1367.14	203.751	83.4329	0.2024	ns		100	3	234.233	9.20911	80.111	5.05053	<0.0001	****		100	3	3	0	>0.9999	ns
	300	3	4753.67	1460.68	455.202	147.994	<0.0001	****		300	3	188.8	9.87269	66.7868	6.97249	<0.0001	****		300	3	3	0	>0.9999	ns
	1000	3	4537	1707.46	466.997	210.372	<0.0001	****		1000	3	189.767	13.0264	63.0878	4.09852	<0.0001	****		1000	3	3	0	>0.9999	ns
	Frequency Force Relation									Frequency CD Relation									Baseline
	concentration [nM]	n	Mean	SEM	p	*				concentration [nM]	n	Mean	SEM	p	*				concentration [nM]	n	Δ Mean [mN]	Δ SEM [mN]	p	*
	w/o	3	1.27787	0.0451442	0.9167	ns				w/o	3	0.693311	0.0266957	0.9923	ns				w/o	3	0	0
	10	3	1.3527	0.098922	0.9992	ns				10	3	0.651255	0.0178824	0.9226	ns				10	3	-0.418333	0.109499	0.8616	ns
	30	3	1.23519	0.16329	0.9988	ns				30	3	0.627396	0.0823517	0.9909	ns				30	3	-0.278667	0.0342604	0.9504	ns
	100	3	0.899606	0.104953	0.4453	ns				100	3	0.761621	0.0103281	0.3883	ns				100	3	-0.0463333	0.069487	0.9985	ns
	300	3	1.04926	0.312078	0.9484	ns				300	3	0.664384	0.0604645	0.9921	ns				300	3	0.847	0.698042	0.8846	ns
	1000	1	0.705715							1000	1	0.74715							1000	3	3.95267	2.03686	<0.0001	****

## Sheet: IXa
			N of pigs		n of slices				all other parameters	Pig identification		slices n from this pig			Force/CD	Pig identification		slices n from this pig
		all other parameters	3		5					pig7		1				pig7		1
		Force/CD	2		4					pig X		1				pig20		3
										pig20		3
	Force at 0.3 Hz									CD at 0.3 Hz									ERP
		n	Mean [µN]	SEM [µN]	norm. Mean [%]	norm. SEM [%]					n	Mean [ms]	SEM [ms]	norm. Mean [%]	norm. SEM [%]					n	Mean [ms]	SEM [ms]	norm. Mean [%]	norm. SEM [%]
	w/o	4	7877.5	364.481						w/o	4	460.2	16.6241						w/o	5	500	35.7771
	15min	4	7263.75	583.179	91.8188	3.06551				15min	4	518.225	5.93638	112.94	3.20451				15min	5	528	29.3939	106.094	2.61309
	12h	4	6406.5	172.689	81.5754	2.19975				12h	4	447.75	13.3018	97.4421	2.48026				12h	5	500	27.5681	100.417	1.90941
	12h+RA	4	4712	387.02	60.3224	6.11325				12h+RA	4	567.375	13.6857	123.707	4.97447				12h+RA	5	592	47.1593	118.652	6.11425
	Force at 0.7 Hz									CD at 0.7 Hz									Pacing threshold
		n	Mean [µN]	SEM [µN]	norm. Mean [%]	norm. SEM [%]					n	Mean [ms]	SEM [ms]	norm. Mean [%]	norm. SEM [%]					n	Mean	SEM	norm. Mean	SEM (Norm.)
	w/o	4	6759.5	227.093						w/o	4	458.65	23.5575						w/o	5	25	2.96648
	15min	4	6566.25	363.515	96.9838	2.60543				15min	4	505	24.4414	110.172	1.25145				15min	5	24.6	2.67582	-0.1555	0.0536695
	12h	4	5622	111.756	83.3755	2.57214				12h	4	434.275	26.6084	94.5741	1.70042				12h	5	27.4	3.18748	-0.40175	0.113902
	12h+RA	4	4013.25	416.64	60.0326	7.78147				12h+RA	4	513.625	27.2654	112.225	4.3022				12h+RA	5	28.6	3.78946	-0.7125	0.106073
	Force at 1.25Hz									CD at 2Hz									Pacing capability
		n	Mean [µN]	SEM [µN]	norm. Mean [%]	norm. SEM [%]					n	Mean [ms]	SEM [ms]	norm. Mean [%]	norm. SEM [%]					n	Paceable	Non-paceable
	w/o	4	5996.5	263.528						w/o	4	348.35	22.4535						w/o	5	5	0
	15min	4	5536.5	302.78	92.2955	2.63299				15min	4	321.625	4.8431	93.3957	5.74807				15min	5	5	0
	12h	4	5088.75	344.206	84.7334	3.23155				12h	4	324.7	9.11199	94.2906	6.03759				12h	5	5	0
	12h+RA	4	3160.75	425.156	53.6804	8.77898				12h+RA									12h+RA	5	5	0
	Frequency Force Relation									Frequency CD Relation									Baseline
		n	Mean	SEM							n	Mean	SEM							n	Δ Mean [mN]	Δ SEM [mN]
	w/o	4	0.763491	0.0342197						w/o	4	0.760205	0.0589006						w/o	4	0	0
	15min	4	0.771004	0.0546633						15min	4	0.620852	0.0112453						15min	4	-0.1555	0.0536695
	12h	4	0.794054	0.0463674						12h	4	0.725755	0.0145456						12h	4	-0.40175	0.113902
	12h+RA	4	0.662724	0.0481546						12h+RA									12h+RA	4	-0.7125	0.106073

[truncated: 2 more sheets: IXb moxifloxacine, IXc dofetilide]
