# Supplementary material for: Contractility measurements for cardiotoxicity screening with ventricular myocardial slices of pigs
Source: Cardiovasc Res. 2023 Nov 2;119(14):2469–81. doi: 10.1093/cvr/cvad141 (PMC10651213; doi:10.1093/cvr/cvad141)
Supplement: cvad141_Supplementary_Data [file cvad141_supplementary_data.zip › Runzhu et al 2023 Supplementary Table 2.xlsx]

## Sheet: I Drugs
	All other tests
		N of Pigs	n of slices				concentrations
	Drug	total	total	Göttingen	Erlangen	Munich	solvent	c1	c2	c3	c4	c5
	PBS	5	10	4	4	2	-	-	-	-	-	-
	DMSO	5	9	4	3	2	PBS	1e-06	1e-05	3e-05	0.0001	0.0003
	ASA	5	10	4	4	2	PBS	10nM	100nM	300nM	1000nM	3000nM
	Bepridil	3	7	3	2	2	DMSO	0.01μM	0.1μM	30μM	100μM	300μM
	Cisapride	3	6	2	2	2	DMSO	10nM	100nM	300nM	1000nM	3000nM
	Disopyramide	3	7	3	2	2	PBS	0.1μM	1μM	30μM	100μM	300μM
	Ibutilide	5	10	4	4	2	PBS	1nM	10nM	30nM	100nM	300nM
	Risperidone	5	9	4	3	2	DMSO	0.1μM	1μM	3μM	10μM	30μM
	ERP test
		N of Pigs	n of slices			concentrations
	Drug	total	total	Göttingen	Munich	solvent	c1	c2	c3	c4	c5
	PBS	4	6	4	2	-	-	-	-	-	-
	DMSO	4	6	4	2	PBS	1e-06	1e-05	3e-05	0.0001	0.0003
	ASA	4	6	4	2	PBS	10nM	100nM	300nM	1000nM	3000nM
	Bepridil	3	5	3	2	DMSO	0.01μM	0.1μM	30μM	100μM	300μM
	Cisapride	3	4	2	2	DMSO	10nM	100nM	300nM	1000nM	3000nM
	Disopyramide	3	5	3	2	PBS	0.1μM	1μM	30μM	100μM	300μM
	Ibutilide	4	6	4	2	PBS	1nM	10nM	30nM	100nM	300nM
	Risperidone	4	6	4	2	DMSO	0.1μM	1μM	3μM	10μM	30μM

## Sheet: II Force
	Concentration c0									Concentration c0									Concentration c0
	Force at 0.3 Hz									Force at 0.7 Hz									Force at 1.5 Hz
	Drug	n	Mean [μN]	SEM [μN]	p	*				Drug	n	Mean [μN]	SEM [μN]	p	*				Drug	n	Mean [μN]	SEM [μN]	p	*
	PBS	10	1749.03	298.36						PBS	10	2031.75	293.029						PBS	10	2737.51	379.643
	DMSO	9	1833.53	297.403	0.9999	ns				DMSO	9	2443.41	543.328	0.9975	ns				DMSO	9	3374.07	802.301	0.991	ns
	ASA	10	2781.12	658.096	0.4751	ns				ASA	10	2900.52	549.443	0.8851	ns				ASA	10	3330.94	625.264	0.9927	ns
	Bepridil	7	2222.53	400.28	0.9826	ns				Bepridil	7	2807.67	858.719	0.9558	ns				Bepridil	7	3518.46	1084.07	0.9802	ns
	Cisapride	6	2137.63	355.059	0.9948	ns				Cisapride	6	2927.63	896.285	0.9299	ns				Cisapride	6	3611.18	1183.93	0.972	ns
	Disopyramide	7	2215.26	647.356	0.9841	ns				Disopyramide	7	3128.29	1201.12	0.8054	ns				Disopyramide	7	3401.13	1109.39	0.9922	ns
	Ibutilide	10	1683	409.628	0.9999	ns				Ibutilide	10	2234.61	721.237	0.9997	ns				Ibutilide	10	2720.76	815.384	>0.9999	ns
	Risperidone	9	2299.91	654.398	0.9458	ns				Risperidone	9	2596.2	532.516	0.9886	ns				Risperidone	9	3243.4	678.814	0.9973	ns
	Concentration c1									Concentration c1									Concentration c1
	Force at 0.3 Hz									Force at 0.7 Hz									Force at 1.5 Hz
	Drug	n	Mean [μN]	SEM [μN]	norm. Mean [%]	norm SEM [%]	p	*		Drug	n	Mean [μN]	SEM [μN]	norm. Mean [%]	norm SEM [%]	p	*		Drug	n	Mean [μN]	SEM [μN]	norm. Mean [%]	norm SEM [%]	p	*
	PBS	10	1795.52	513.707	94.0673	10.9647				PBS	10	1827.94	277.099	92.4462	7.99675				PBS	10	2499.79	290.516	95.1617	5.92439
	DMSO	9	1568.57	317.674	84.9811	8.98782	0.9905	ns		DMSO	9	2036.58	391.781	88.5683	8.54388	0.9996	ns		DMSO	9	3041.54	708.144	91.3995	5.08996	0.9995	ns
	ASA	10	2470.56	825.52	81.8359	8.60571	0.9438	ns		ASA	10	2452.98	556.675	82.1193	8.09	0.9619	ns		ASA	10	2941.15	596.183	87.4644	6.0946	0.9666	ns
	Bepridil	7	2028.53	413.578	96.6928	10.966	0.9998	ns		Bepridil	7	2131.81	432.511	91.1665	10.0798	0.9999	ns		Bepridil	7	2876.49	752.21	89.6906	7.30242	0.9971	ns
	Cisapride	6	1900.42	379.844	88.3143	9.8706	0.9995	ns		Cisapride	6	2423.82	559.429	92.4743	9.26597	>0.9999	ns		Cisapride	6	3334.78	951.426	98.0606	5.24777	0.9997	ns
	Disopyramide	7	1836.76	299.91	95.4644	10.1763	0.9999	ns		Disopyramide	7	2369.84	573.372	92.9363	8.60875	>0.9999	ns		Disopyramide	7	2850.83	714.766	93.8805	5.7923	0.9999	ns
	Ibutilide	10	1559.66	422.208	91.2822	9.96794	0.9997	ns		Ibutilide	10	1934.98	522.134	91.7737	9.15289	>0.9999	ns		Ibutilide	9	2321.67	753.741	86.0086	5.40261	0.9315	ns
	Risperidone	9	2163.63	758.773	86.7563	7.18976	0.9971	ns		Risperidone	9	2659.07	598.769	98.2757	9.10287	0.9978	ns		Risperidone	9	3534.69	835.979	101.991	11.2502	0.9851	ns
	Concentration c2									Concentration c2									Concentration c2
	Force at 0.3 Hz									Force at 0.7 Hz									Force at 1.5 Hz
	Drug	n	Mean [μN]	SEM [μN]	norm. Mean [%]	norm SEM [%]	p	*		Drug	n	Mean [μN]	SEM [μN]	norm. Mean [%]	norm SEM [%]	p	*		Drug	n	Mean [μN]	SEM [μN]	norm. Mean [%]	norm SEM [%]	p	*
	PBS	10	1830.35	491.445	97.2454	12.4139				PBS	10	1973.09	383.996	99.3675	12.5957				PBS	10	2417.34	336.619	91.5233	8.44774
	DMSO	9	1675.06	386.853	89.9518	11.9972	0.9971	ns		DMSO	9	2034.59	380.388	94.8148	14.5334	0.9995	ns		DMSO	9	2955.18	660.544	93.2892	9.55148	0.9998	ns
	ASA	10	2592.89	1005.66	82.3405	12.1412	0.8644	ns		ASA	10	2494.51	721.995	83.2581	11.9393	0.747	ns		ASA	10	2868	627.136	86.5515	8.40491	0.9972	ns
	Bepridil	7	1897.34	547.94	88.9661	15.7208	0.9952	ns		Bepridil	7	1712.53	476.047	82.4483	19.4112	0.7856	ns		Bepridil	7	2103.5	596.002	71.5269	16.3296	0.3492	ns
	Cisapride	6	2055.48	528.831	92.7569	17.3779	0.9996	ns		Cisapride	6	2392.27	516.123	95.0355	17.021	0.9996	ns		Cisapride	6	3292.87	857.351	98.4193	10.2428	0.9922	ns
	Disopyramide	7	1331.86	358.53	74.2016	18.5916	0.5825	ns		Disopyramide	7	1319.93	382.126	66.7048	18.8758	0.1444	ns		Disopyramide	7	1773.84	382.673	69.9043	14.3447	0.2688	ns
	Ibutilide	10	1683.19	488.596	97.6439	12.1892	>0.9999	ns		Ibutilide	10	1655.98	433.435	85.2713	10.2797	0.8443	ns		Ibutilide	8	2000.76	723.651	73.3651	6.15851	0.4126	ns
	Risperidone	9	2051.53	748.594	83.3433	9.87854	0.9102	ns		Risperidone	9	2005.89	475.267	77.4501	8.99336	0.4619	ns		Risperidone	7	2881.34	947.423	88.6873	14.7757	0.9997	ns
	Concentration c3									Concentration c3									Concentration c3
	Force at 0.3 Hz									Force at 0.7 Hz									Force at 1.5 Hz
	Drug	n	Mean [μN]	SEM [μN]	norm. Mean [%]	norm SEM [%]	p	*		Drug	n	Mean [μN]	SEM [μN]	norm. Mean [%]	norm SEM [%]	p	*		Drug	n	Mean [μN]	SEM [μN]	norm. Mean [%]	norm SEM [%]	p	*
	PBS	10	2041.91	592.241	105.216	13.5348				PBS	10	2121.5	432.472	105.941	13.8383				PBS	10	2442.59	360.275	92.2121	9.48559
	DMSO	9	1863.18	444.709	102.377	13.7159	0.9997	ns		DMSO	9	2189.1	410.339	103.834	15.8872	0.9998	ns		DMSO	9	2972.4	621.384	97.4847	9.72967	0.9971	ns
	ASA	10	2841.83	1152.96	88.9371	13.9306	0.8152	ns		ASA	10	2617.36	757.398	90.2981	13.0622	0.7779	ns		ASA	10	2844.22	610.656	88.0693	9.41834	0.9994	ns
	Bepridil	4	1229.27	573.176	49.7201	12.8899	0.0275	*		Bepridil	4	785.05	369.114	40.3293	12.4628	0.0018	**		Bepridil	3	510.7	232.907	18.6894	4.6425	<0.0001	****
	Cisapride	6	2255.6	610.38	98.3576	22.332	0.9994	ns		Cisapride	6	2358.75	507.289	91.5742	17.3679	0.9113	ns		Cisapride	5	3157	1029.47	89.4546	11.4911	0.9997	ns
	Disopyramide	7	480.914	119.803	26.9276	6.63398	<0.0001	****		Disopyramide	7	394.043	92.4446	19.4504	5.60917	<0.0001	****		Disopyramide	7	520.986	122.755	19.491	4.66084	<0.0001	****
	Ibutilide	10	1779.56	527.009	103.279	12.0186	0.9998	ns		Ibutilide	10	1481.52	369.219	79.9238	9.28672	0.2574	ns		Ibutilide	8	1858.2	666.566	71.543	7.56283	0.2835	ns
	Risperidone	9	1843.94	660.564	77.201	8.71475	0.2998	ns		Risperidone	9	1480.77	338.905	61.8284	7.60353	0.0098	**		Risperidone	7	2504.83	794.918	78.8978	15.8583	0.7796	ns
	Concentration c4									Concentration c4									Concentration c4
	Force at 0.3 Hz									Force at 0.7 Hz									Force at 1.5 Hz
	Drug	n	Mean [μN]	SEM [μN]	norm. Mean [%]	norm SEM [%]	p	*		Drug	n	Mean [μN]	SEM [μN]	norm. Mean [%]	norm SEM [%]	p	*		Drug	n	Mean [μN]	SEM [μN]	norm. Mean [%]	norm SEM [%]	p	*
	PBS	10	2330.19	634.898	121.201	15.3989				PBS	10	2324.02	459.899	112.686	13.5885				PBS	10	2475.01	371.061	92.9453	9.62491
	DMSO	9	1934.64	474.822	105.71	15.4561	0.8653	ns		DMSO	9	2219	415.644	106.861	17.2283	0.9979	ns		DMSO	9	3001.5	643.189	99.2485	11.0606	0.9884	ns
	ASA	10	2883.55	1213.03	90.2445	14.3277	0.1834	ns		ASA	10	2630.22	781.306	91.6252	13.6031	0.529	ns		ASA	10	2789.04	621.13	87.5583	10.3731	0.994	ns
	Bepridil	3	717.333	315.981	26.4103	6.75609	0.0001	***		Bepridil	2	679.65	104.45	28.7285	5.42219				Bepridil	2	254.45	31.15	7.94288	1.10368
	Cisapride	6	2369.23	649.68	101.758	23.8019	0.7936	ns		Cisapride	6	2200.92	490.682	84.7743	16.3005	0.3836	ns		Cisapride	5	2982.64	1008.36	81.956	11.0391	0.9283	ns
	Disopyramide	7	304.871	62.0829	16.5004	3.22355	<0.0001	****		Disopyramide	6	243.7	52.7216	10.6579	3.4399	<0.0001	****		Disopyramide	5	223.28	48.4253	7.55551	2.88766	<0.0001	****
	Ibutilide	10	1707.7	510.548	97.5496	11.6886	0.4573	ns		Ibutilide	9	1264.79	362.325	72.7302	10.0788	0.0417	*		Ibutilide	8	1718.69	623.926	66.9644	9.14591	0.1197	ns
	Risperidone	9	1331.28	561.689	51.2241	6.15192	<0.0001	****		Risperidone	9	1044.97	287.431	41.7355	5.82407	<0.0001	****		Risperidone	7	2041.19	670.139	63.6057	15.825	0.0746	ns
	Concentration c5									Concentration c5									Concentration c5
	Force at 0.3 Hz									Force at 0.7 Hz									Force at 1.5 Hz
	Drug	n	Mean [μN]	SEM [μN]	norm. Mean [%]	norm SEM [%]	p	*		Drug	n	Mean [μN]	SEM [μN]	norm. Mean [%]	norm SEM [%]	p	*		Drug	n	Mean [μN]	SEM [μN]	norm. Mean [%]	norm SEM [%]	p	*
	PBS	9	2368.62	728.726	115.922	15.4335				PBS	9	2286.12	529.156	112.509	15.3264				PBS	9	2419.6	390.272	91.3034	8.65952
	DMSO	9	1974.18	492.359	109.717	16.9746	0.9979	ns		DMSO	9	2163.84	404.459	108.109	19.2534	0.9996	ns		DMSO	9	2835.48	595.835	96.9495	12.5504	0.991	ns
	ASA	10	2825.15	1206.34	91.7382	15.2464	0.469	ns		ASA	10	2519.51	760.228	87.3623	13.326	0.3693	ns		ASA	10	2592.36	612.443	83.6323	11.8192	0.9613	ns
	Bepridil	2	454.15	84.55	14.7138	1.20995				Bepridil	2	173.8	41.6	7.36905	2.01248				Bepridil	0
	Cisapride	6	2226.77	637.86	94.1518	23.5073	0.7067	ns		Cisapride	6	1809.05	390.716	71.1566	15.2162	0.0817	ns		Cisapride	4	2176.32	989.162	71.222	13.6574	0.6106	ns
	Disopyramide	4	228.55	55.019	13.3289	2.32104	<0.0001	****		Disopyramide	3	162.613	50.8072	8.71347	3.08681	<0.0001	****		Disopyramide	1	145.1		4.90866
	Ibutilide	10	1538.18	454.027	90.3156	10.7464	0.409	ns		Ibutilide	10	1152.07	279.114	64.5877	8.83266	0.0085	**		Ibutilide	7	1646.94	576.525	60.6099	11.1075	0.0926	ns
	Risperidone	9	859.2	389.987	30.9462	4.42492	<0.0001	****		Risperidone	9	684.211	217.531	25.38	4.0395	<0.0001	****		Risperidone	7	1802.21	619.379	53.4009	16.777	0.0222	*

## Sheet: III FFR
	Concentration c0								Concentration c1
	Frequency Force Relation								Frequency Force Relation
	Drug	n	Mean	SEM	p	*			Drug	n	Mean	SEM	p	*
	PBS	10	1.75139	0.204083					PBS	10	1.94917	0.283274
	DMSO	9	1.75826	0.202643	>0.9999	ns			DMSO	9	2.05844	0.33292	0.9997	ns
	ASA	10	1.46974	0.252588	0.9869	ns			ASA	10	1.68207	0.327165	0.9906	ns
	Bepridil	7	1.41825	0.284827	0.98	ns			Bepridil	7	1.48162	0.418968	0.8956	ns
	Cisapride	6	1.48026	0.385658	0.9945	ns			Cisapride	6	1.7932	0.571767	0.9996	ns
	Disopyramide	7	1.51382	0.250138	0.9971	ns			Disopyramide	7	1.6142	0.348076	0.9797	ns
	Ibutilide	10	1.53797	0.171683	0.9972	ns			Ibutilide	9	1.69777	0.234078	0.9937	ns
	Risperidone	9	1.70486	0.314469	0.9999	ns			Risperidone	9	2.14695	0.507048	0.9977	ns
	Concentration c2								Concentration c3
	Frequency Force Relation								Frequency Force Relation
	Drug	n	Mean	SEM	p	*			Drug	n	Mean	SEM	p	*
	PBS	10	1.75797	0.246787					PBS	10	1.61235	0.238106
	DMSO	9	1.98304	0.319732	0.9971	ns			DMSO	9	1.83018	0.296175	0.9974	ns
	ASA	10	1.72837	0.34329	>0.9999	ns			ASA	10	1.64721	0.326484	>0.9999	ns
	Bepridil	7	1.21325	0.334515	0.8119	ns			Bepridil	3	0.281593	0.0685309	0.2183	ns
	Cisapride	6	1.80391	0.595793	0.9999	ns			Cisapride	5	1.82999	0.608482	0.9994	ns
	Disopyramide	7	1.83748	0.575965	0.9998	ns			Disopyramide	7	1.23548	0.363851	0.9666	ns
	Ibutilide	8	1.574	0.248677	0.9994	ns			Ibutilide	8	1.43779	0.22429	0.9995	ns
	Risperidone	7	2.44247	0.541264	0.6089	ns			Risperidone	7	2.36684	0.584727	0.5156	ns
	Concentration c4								Concentration c5
	Frequency Force Relation								Frequency Force Relation
	Drug	n	Mean	SEM	p	*			Drug	n	Mean	SEM	p	*
	PBS	10	1.45556	0.235233					PBS	9	1.394	0.221633
	DMSO	9	1.8033	0.281684	0.9558	ns			DMSO	9	1.66442	0.245725	0.982	ns
	ASA	10	1.57438	0.293236	0.9996	ns			ASA	10	1.4091	0.235159	>0.9999	ns
	Bepridil	2	0.251613	0.0105995					Bepridil	0
	Cisapride	5	1.66767	0.566117	0.998	ns			Cisapride	4	1.08585	0.302166	0.9891	ns
	Disopyramide	5	0.655188	0.0515726	0.5486	ns			Disopyramide	1	0.478404
	Ibutilide	8	1.41016	0.215729	0.9999	ns			Ibutilide	7	1.45499	0.245237	0.9999	ns
	Risperidone	7	3.07559	0.844479	0.0082	**			Risperidone	7	4.29845	1.23408	<0.0001	****

## Sheet: IV CD
	Concentration c0									Concentration c0									Concentration c0									Concentration c0
	CD at 0.3 Hz									CD at 0.7 Hz									CD at 2 Hz									Frequency CD Relation
	Drug	n	Mean [ms]	SEM [ms]	p	*				Drug	n	Mean [ms]	SEM [ms]	p	*				Drug	n	Mean [ms]	SEM [ms]	p	*				Drug	n	Mean	SEM	p	*
	PBS	10	360.19	34.3443						PBS	10	345.01	43.7283						PBS	10	234.07	22.8314						PBS	10	0.655016	0.0260884
	DMSO	9	370.456	32.7135	0.9997	ns				DMSO	9	356.156	49.3944	0.9998	ns				DMSO	9	231.756	24.2708	>0.9999	ns				DMSO	9	0.620645	0.0183825	0.9606	ns
	ASA	10	378.09	28.6103	0.9994	ns				ASA	10	362.37	43.3846	0.9996	ns				ASA	10	252.65	20.7862	0.992	ns				ASA	10	0.687145	0.0333904	0.9679	ns
	Bepridil	7	373.429	42.9849	0.9996	ns				Bepridil	7	392.429	64.0204	0.9864	ns				Bepridil	7	258.329	28.0105	0.979	ns				Bepridil	7	0.696132	0.0284278	0.9328	ns
	Cisapride	6	365.267	46.7923	0.9999	ns				Cisapride	6	371.9	68.439	0.9995	ns				Cisapride	6	251.317	31.4539	0.9974	ns				Cisapride	6	0.692125	0.0464732	0.9679	ns
	Disopyramide	7	402.9	30.1586	0.9295	ns				Disopyramide	7	392.657	51.1851	0.9861	ns				Disopyramide	7	263.757	24.9941	0.9418	ns				Disopyramide	7	0.651029	0.0286925	0.9999	ns
	Ibutilide	10	392.49	29.028	0.9711	ns				Ibutilide	10	383.36	53.0286	0.9928	ns				Ibutilide	9	255.733	26.6692	0.9835	ns				Ibutilide	9	0.675784	0.0302578	0.9973	ns
	Risperidone	9	377.233	33.5092	0.9994	ns				Risperidone	9	362.789	51.9233	0.9996	ns				Risperidone	9	244.467	22.7979	0.9996	ns				Risperidone	9	0.646642	0.0144316	0.9997	ns
	Concentration c1									Concentration c1									Concentration c1									Concentration c1
	CD at 0.3 Hz									CD at 0.7 Hz									CD at 2 Hz									Frequency CD Relation
	Drug	n	Mean [ms]	SEM [ms]	norm. Mean [%]	norm SEM [%]	p	*			n	Mean [ms]	SEM [ms]	norm. Mean [%]	norm SEM [%]	p	*		Drug	n	Mean [ms]	SEM [ms]	norm. Mean [%]	norm SEM [%]	p	*		Drug	n	Mean	SEM	p	*
	PBS	10	381.09	35.6103	106.151	3.55782				PBS	10	370.42	46.9449	106.781	3.03729				PBS	10	240.76	23.7766	102.672	2.54718				PBS	10	0.636165	0.0289185
	DMSO	9	381.811	37.3522	102.694	3.70126	0.9994	ns		DMSO	9	362.744	53.5797	100.773	3.11718	0.9505	ns		DMSO	9	232.256	25.9847	100.622	2.30301	0.9943	ns		DMSO	9	0.605306	0.020046	0.9775	ns
	ASA	10	391.69	33.6154	103.27	3.18143	0.9996	ns		ASA	10	376.39	48.5946	103.057	3.69368	0.9949	ns		ASA	10	247.73	23.1987	97.5205	2.57308	0.6196	ns		ASA	10	0.663956	0.0434039	0.9856	ns
	Bepridil	7	398.571	50.7569	106.006	4.57704	>0.9999	ns		Bepridil	7	421.043	72.633	105.899	4.28756	0.9999	ns		Bepridil	7	271.071	31.7476	104.156	2.82003	0.9995	ns		Bepridil	7	0.685731	0.0260139	0.8494	ns
	Cisapride	6	370.1	51.4706	100.78	3.78521	0.9947	ns		Cisapride	6	377	74.6751	100.095	3.70126	0.9529	ns		Cisapride	6	246.883	34.272	97.5002	3.44634	0.7509	ns		Cisapride	6	0.669067	0.042213	0.9832	ns
	Disopyramide	7	442.443	33.116	109.831	3.28324	0.9994	ns		Disopyramide	7	425.471	58.6051	107.459	3.87348	0.9999	ns		Disopyramide	7	269.114	28.2661	101.309	1.97054	0.9995	ns		Disopyramide	7	0.602103	0.027966	0.9738	ns
	Ibutilide	10	411.61	42.6813	103.615	6.77364	0.9996	ns		Ibutilide	10	408.04	59.5206	105.135	5.03492	0.9997	ns		Ibutilide	9	252.933	30.1273	97.7262	3.02666	0.6867	ns		Ibutilide	9	0.651297	0.0357081	0.9995	ns
	Risperidone	9	396.211	43.33	103.914	5.484	0.9997	ns		Risperidone	9	383.367	60.126	103.856	5.0604	0.9994	ns		Risperidone	9	240.922	27.573	97.2088	3.83508	0.5864	ns		Risperidone	9	0.610941	0.0229465	0.9928	ns
	Concentration c2									Concentration c2									Concentration c2									Concentration c2
	CD at 0.3 Hz									CD at 0.7 Hz									CD at 2 Hz									Frequency CD Relation
	Drug	n	Mean [ms]	SEM [ms]	norm. Mean [%]	norm SEM [%]	p	*		Drug	n	Mean [ms]	SEM [ms]	norm. Mean [%]	norm SEM [%]	p	*		Drug	n	Mean [ms]	SEM [ms]	norm. Mean [%]	norm SEM [%]	p	*		Drug	n	Mean	SEM	p	*
	PBS	10	450.39	38.3206	127.486	7.24829				PBS	10	414.24	51.2157	120.173	3.09539				PBS	10	254.56	22.6488	109.475	2.89226				PBS	10	0.571962	0.0323706
	DMSO	9	437.322	40.7822	118.766	5.50321	0.8954	ns		DMSO	9	403.956	60.0782	112.095	3.91989	0.8202	ns		DMSO	9	242.989	24.839	105.537	2.95748	0.8681	ns		DMSO	9	0.55262	0.0185727	0.9977	ns
	ASA	10	446.69	40.8912	117.532	4.37195	0.8024	ns		ASA	10	410.06	56.8338	111.33	4.19939	0.7288	ns		ASA	10	258.9	22.4755	102.564	3.05261	0.3108	ns		ASA	10	0.613359	0.0481585	0.8999	ns
	Bepridil	7	467.071	53.6134	125.26	3.87909	0.9997	ns		Bepridil	7	474.471	79.4024	120.024	4.61335	>0.9999	ns		Bepridil	6	262.9	33.539	106.167	4.50562	0.9661	ns		Bepridil	6	0.595808	0.0345782	0.9973	ns
	Cisapride	6	431.167	63.3341	116.892	3.74616	0.8554	ns		Cisapride	6	431.083	96.9904	111.808	6.10068	0.8698	ns		Cisapride	5	240.24	36.0894	102.012	3.81351	0.4483	ns		Cisapride	5	0.623662	0.0660933	0.891	ns
	Disopyramide	7	492.2	40.3403	122.372	4.4378	0.9947	ns		Disopyramide	7	493.914	58.5653	127.572	4.54434	0.9058	ns		Disopyramide	6	269.5	28.159	106.317	3.33878	0.9734	ns		Disopyramide	6	0.564225	0.0414833	0.9998	ns
	Ibutilide	10	508.32	67.7202	125.835	11.4667	0.9997	ns		Ibutilide	10	491.37	80.4689	124.148	7.88572	0.9936	ns		Ibutilide	8	234.2	19.9847	99.9704	3.82332	0.0976	ns		Ibutilide	8	0.564972	0.044829	0.9998	ns
	Risperidone	9	484.789	72.9817	124.788	11.3113	0.9996	ns		Risperidone	9	460.433	87.7648	121.743	10.9306	0.9997	ns		Risperidone	7	221.129	28.7763	101.116	9.13446	0.22	ns		Risperidone	7	0.567868	0.0340767	0.9999	ns
	Concentration c3									Concentration c3									Concentration c3									Concentration c3
	CD at 0.3 Hz									CD at 0.7 Hz									CD at 2 Hz									Frequency CD Relation
	Drug	n	Mean [ms]	SEM [ms]	norm. Mean [%]	norm SEM [%]	p	*		Drug	n	Mean [ms]	SEM [ms]	norm. Mean [%]	norm SEM [%]	p	*		Drug	n	Mean [ms]	SEM [ms]	norm. Mean [%]	norm SEM [%]	p	*		Drug	n	Mean	SEM	p	*
	PBS	10	481.57	27.4247	140.126	10.5368				PBS	10	443.79	44.249	132.507	6.16706				PBS	10	268.82	19.476	117.494	4.71316				PBS	10	0.55733	0.0239883
	DMSO	9	470.067	28.7496	130.588	7.76755	0.8539	ns		DMSO	9	428.989	55.6586	121.171	5.05433	0.5117	ns		DMSO	9	255.4	24.224	111.175	3.29356	0.6981	ns		DMSO	9	0.536724	0.0275572	0.9972	ns
	ASA	10	475.56	33.6186	127.005	5.27161	0.5522	ns		ASA	10	439.11	51.3553	122.215	6.02925	0.5879	ns		ASA	9	257.156	21.9778	106.327	3.5395	0.1441	ns		ASA	9	0.615805	0.0641091	0.7077	ns
	Bepridil	4	488.15	33.9383	110.894	9.29751	0.0759	ns		Bepridil	4	495.55	27.5568	102.087	10.1682	0.0101	*		Bepridil	0								Bepridil	0
	Cisapride	6	448.667	54.5022	123.304	2.35863	0.4356	ns		Cisapride	6	465.517	103.887	120.435	6.01355	0.571	ns		Cisapride	4	228.525	37.579	106.814	3.98456	0.4209	ns		Cisapride	4	0.611677	0.0645769	0.9088	ns
	Disopyramide	7	395.343	29.0055	98.821	4.41932	0.0002	***		Disopyramide	7	367.514	39.8102	99.9838	10.9926	0.0004	***		Disopyramide	6	258.567	23.019	102.856	2.73402	0.0601	ns		Disopyramide	6	0.663397	0.0385939	0.2249	ns
	Ibutilide	10	574.48	61.5425	145.884	12.9625	0.9861	ns		Ibutilide	10	515.83	69.1813	134.612	8.41606	0.9996	ns		Ibutilide	7	242.043	21.2643	107.322	3.68517	0.2823	ns		Ibutilide	7	0.514446	0.0520652	0.9273	ns
	Risperidone	9	504.089	52.4298	134.026	9.33664	0.9832	ns		Risperidone	9	473.356	77.2377	129.27	11.612	0.9977	ns		Risperidone	7	226.786	28.3156	103.844	9.28632	0.0698	ns		Risperidone	7	0.506997	0.0422074	0.8614	ns
	Concentration c4									Concentration c4									Concentration c4									Concentration c4
	CD at 0.3 Hz									CD at 0.7 Hz									CD at 2 Hz									Frequency CD Relation
	Drug	n	Mean [ms]	SEM [ms]	norm. Mean [%]	norm SEM [%]	p	*		Drug	n	Mean [ms]	SEM [ms]	norm. Mean [%]	norm SEM [%]	p	*		Drug	n	Mean [ms]	SEM [ms]	norm. Mean [%]	norm SEM [%]	p	*		Drug	n	Mean	SEM	p	*
	PBS	10	506.14	25.5517	146.991	8.8712				PBS	10	469.33	42.5048	141.786	8.20695				PBS	10	285.61	19.4122	126.131	7.7959				PBS	10	0.560077	0.017317
	DMSO	9	499.778	26.1923	139.494	8.18344	0.9514	ns		DMSO	9	446.311	52.7948	127.813	6.48049	0.4983	ns		DMSO	9	263.567	24.2821	114.535	3.78875	0.1209	ns		DMSO	9	0.521214	0.0310962	0.9382	ns
	ASA	10	506.81	36.799	135.318	5.73392	0.6772	ns		ASA	10	470.02	49.3012	132.119	6.04081	0.805	ns		ASA	9	269.311	20.6071	111.875	3.46917	0.0316	*		ASA	9	0.598529	0.0526673	0.941	ns
	Bepridil	3	424.567	13.3998	86.9196	2.75119	<0.0001	****		Bepridil	2	429.75	4.65	73.8596	1.80788				Bepridil	0								Bepridil
	Cisapride	6	530.2	55.1625	147.537	8.12133	>0.9999	ns		Cisapride	6	513.25	113.459	132.562	7.362	0.9046	ns		Cisapride	4	235.275	40.8939	109.413	4.56516	0.0621	ns		Cisapride	4	0.51573	0.067982	0.9644	ns
	Disopyramide	7	396.057	38.6285	98.0041	5.24625	<0.0001	****		Disopyramide	6	346.517	35.6244	92.033	11.0136	<0.0001	****		Disopyramide	5	262.925	11.788	98.3375	6.48575	<0.0001	****		Disopyramide	5	0.644472	0.0330185	0.5261	ns
	Ibutilide	10	667.76	47.4789	173.147	11.3365	0.0216	*		Ibutilide	9	518.556	67.1539	149.011	9.95554	0.9444	ns		Ibutilide	6	239.167	23.4284	109.351	4.44451	0.0216	*		Ibutilide	6	0.412732	0.0342736	0.0362	*
	Risperidone	9	510.278	37.2098	137.61	6.38727	0.8654	ns		Risperidone	9	478.922	64.1032	135.294	11.7858	0.9658	ns		Risperidone	6	212.183	32.805	94.0301	7.51394	<0.0001	****		Risperidone	6	0.431484	0.0400126	0.09	ns
	Concentration c5									Concentration c5									Concentration c5									Concentration c5
	CD at 0.3 Hz									CD at 0.7 Hz									CD at 2 Hz									Frequency CD Relation
	Drug	n	Mean [ms]	SEM [ms]	norm. Mean [%]	norm SEM [%]	p	*		Drug	n	Mean [ms]	SEM [ms]	norm. Mean [%]	norm SEM [%]	p	*		Drug	n	Mean [ms]	SEM [ms]	norm. Mean [%]	norm SEM [%]	p	*		Drug	n	Mean	SEM	p	*
	PBS	9	531.344	23.0251	148.236	9.28697				PBS	9	505.944	43.9796	144.721	6.32714				PBS	9	296.156	20.8888	124.173	5.45475				PBS	9	0.553217	0.0236603
	DMSO	9	520.622	23.9845	145.961	9.27842	0.9997	ns		DMSO	9	483.378	51.1319	140.525	8.2474	0.996	ns		DMSO	9	268.833	22.3118	117.798	4.52042	0.708	ns		DMSO	9	0.511435	0.0276899	0.9012	ns
	ASA	10	537.58	35.4901	144.581	7.49047	0.9981	ns		ASA	10	496.93	48.6753	141.106	7.54753	0.9979	ns		ASA	9	273.356	21.2518	113.679	4.02419	0.236	ns		ASA	9	0.581659	0.062536	0.9788	ns
	Bepridil	2	402.35	4.35	79.9317	3.29707				Bepridil	2	304.55	68.95	52.7803	13.7025				Bepridil	0								Bepridil
	Cisapride	6	590.967	33.5704	168.887	11.4805	0.3079	ns		Cisapride	6	556.5	105.74	148.028	5.30523	0.9996	ns		Cisapride	3	255.6	38.0952	109.886	7.19597	0.2696	ns		Cisapride	3	0.474145	0.0622882	0.7436	ns
	Disopyramide	4	372.375	41.4331	83.5647	8.54393	<0.0001	****		Disopyramide	3	345.2	68.7515	71.8958	6.7373	<0.0001	****		Disopyramide	1	223.6		77.1833					Disopyramide	1	0.519517
	Ibutilide	10	701.76	45.8731	184.042	13.5376	0.0027	**		Ibutilide	10	609.2	64.8876	166.485	13.1507	0.1015	ns		Ibutilide	6	241.667	18.4273	111.2	2.51495	0.1573	ns		Ibutilide	6	0.388593	0.0392125	0.0213	*
	Risperidone	9	468.478	19.9333	128.759	7.47188	0.2575	ns		Risperidone	9	456.756	50.1204	132.782	11.8509	0.6782	ns		Risperidone	7	195.457	26.9045	86.059	7.49645	<0.0001	****		Risperidone	6	0.424396	0.0640334	0.1414	ns

## Sheet: V Excitability
	Concentration c0									Concentration c0
	Pacing threshold									Pacing capability
	Drug	n	Mean [mA]	SEM [mA]	p	*				Drug	n	Paceable	Non-paceable	p	*
	PBS	10	15.6	1.80862						PBS	10	10	0
	DMSO	9	18.2222	3.64302	0.9161	ns				DMSO	9	9	0	>0.9999	ns
	ASA	10	14.2	1.13333	0.9957	ns				ASA	10	10	0	>0.9999	ns
	Bepridil	7	15.4286	1.78429	>0.9999	ns				Bepridil	7	7	0	>0.9999	ns
	Cisapride	6	13.6667	2.33333	0.9908	ns				Cisapride	6	6	0	>0.9999	ns
	Disopyramide	7	14.5714	2.12533	0.9995	ns				Disopyramide	7	7	0	>0.9999	ns
	Ibutilide	10	13.4	1.57903	0.9583	ns				Ibutilide	10	10	0	>0.9999	ns
	Risperidone	9	16.6667	2.08167	0.9994	ns				Risperidone	9	9	0	>0.9999	ns
	Concentration c1									Concentration c1
	Pacing threshold									Pacing capability
	Drug	n	Mean [mA]	SEM [mA]	norm. Mean [%]	norm. SEM [mA]	p	*		Drug	n	Paceable	Non-paceable	p	*
	PBS	10	14.6	1.76509	95.1984	4.75766				PBS	10	10	0
	DMSO	9	16.2222	2.22222	96.6667	6.50794	0.9998	ns		DMSO	9	9	0	>0.9999	ns
	ASA	10	14.6	0.991071	104.595	4.66597	0.9124	ns		ASA	10	10	0	>0.9999	ns
	Bepridil	7	15.1429	1.68224	98.5714	1.42857	0.9996	ns		Bepridil	7	7	0	>0.9999	ns
	Cisapride	6	13	2.17562	95.2778	3.34489	>0.9999	ns		Cisapride	6	6	0	>0.9999	ns
	Disopyramide	7	14.8571	2.13172	102.041	2.04081	0.9902	ns		Disopyramide	7	7	0	>0.9999	ns
	Ibutilide	10	14	1.76383	103.909	4.37	0.9383	ns		Ibutilide	10	10	0	>0.9999	ns
	Risperidone	9	16	2.16025	95.9605	4.2442	>0.9999	ns		Risperidone	9	9	0	>0.9999	ns
	Concentration c2									Concentration c2
	Pacing threshold									Pacing capability
	Drug	n	Mean [mA]	SEM [mA]	norm. Mean [%]	norm. SEM [mA]	p	*		Drug	n	Paceable	Non-paceable	p	*
	PBS	10	15.2	1.89033	97.8492	4.44303				PBS	10	10	0
	DMSO	9	18.8889	3.51364	105.661	2.87083	0.9687	ns		DMSO	9	9	0	>0.9999	ns
	ASA	10	15.6	0.933333	112.214	5.00517	0.5998	ns		ASA	10	10	0	>0.9999	ns
	Bepridil	7	18.2857	2.59775	123.214	21.2042	0.1328	ns		Bepridil	7	7	0	>0.9999	ns
	Cisapride	6	13.6667	2.02759	101.389	3.34489	0.9996	ns		Cisapride	6	6	0	>0.9999	ns
	Disopyramide	7	14.8571	2.13172	102.041	2.04081	0.9994	ns		Disopyramide	7	7	0	>0.9999	ns
	Ibutilide	10	14.8	1.71788	111.909	5.67422	0.6223	ns		Ibutilide	10	10	0	>0.9999	ns
	Risperidone	9	16.8889	2.1631	102.177	5.37849	0.9996	ns		Risperidone	9	9	0	>0.9999	ns
	Concentration c3									Concentration c3
	Pacing threshold									Pacing capability
	Drug	n	Mean [mA]	SEM [mA]	norm. Mean [%]	norm. SEM [mA]	p	*		Drug	n	Paceable	Non-paceable	p	*
	PBS	10	15.8	1.8	102.389	3.6508				PBS	10	10	0
	DMSO	9	16.8889	2.11111	101.958	7.19489	>0.9999	ns		DMSO	9	9	0	>0.9999	ns
	ASA	10	16.8	1.27192	119.849	6.10991	0.386	ns		ASA	10	10	0	>0.9999	ns
	Bepridil	7	22.8571	4.11402	161.418	38.3007	<0.0001	****		Bepridil	7	7	0	>0.9999	ns
	Cisapride	6	13.6667	1.8915	102.778	4.64811	>0.9999	ns		Cisapride	6	6	0	>0.9999	ns
	Disopyramide	7	18	2.22539	126.939	6.2208	0.156	ns		Disopyramide	7	7	0	>0.9999	ns
	Ibutilide	10	15.4	1.68787	117.242	6.42974	0.5642	ns		Ibutilide	10	10	0	>0.9999	ns
	Risperidone	9	16.4444	1.81897	101.252	5.32546	0.9994	ns		Risperidone	9	9	0	>0.9999	ns
	Concentration c4									Concentration c4
	Pacing threshold									Pacing capability
	Drug	n	Mean [mA]	SEM [mA]	norm. Mean [%]	norm. SEM [mA]	p	*		Drug	n	Paceable	Non-paceable	p	*
	PBS	10	16.2	1.87261	104.981	3.95893				PBS	10	10	0
	DMSO	9	18.8889	3.16423	108.352	3.75228	0.9996	ns		DMSO	9	9	0	>0.9999	ns
	ASA	10	17	1.12546	122.825	7.53499	0.3711	ns		ASA	10	10	0	>0.9999	ns
	Bepridil	3	26	7.2111	135.368	23.258	0.2234	ns		Bepridil	7	3	4	0.0147	*
	Cisapride	6	14	1.93218	104.722	4.5219	>0.9999	ns		Cisapride	6	6	0	>0.9999	ns
	Disopyramide	7	24	2.46885	176.905	22.6771	<0.0001	****		Disopyramide	7	7	0	>0.9999	ns
	Ibutilide	10	15	1.79505	113.02	6.05506	0.9612	ns		Ibutilide	10	10	0	>0.9999	ns
	Risperidone	9	16.6667	1.85592	103.58	7.95922	0.9923	ns		Risperidone	9	9	0	>0.9999	ns
	Concentration c5									Concentration c5
	Pacing threshold									Pacing capability
	Drug	n	Mean [mA]	SEM [mA]	norm. Mean [%]	norm. SEM [mA]	p	*		Drug	n	Paceable	Non-paceable	p	*
	PBS	9	17.7778	2.14591	111.028	5.91318				PBS	10	9	1
	DMSO	9	17.5556	2.02149	106.825	7.27479	0.9966	ns		DMSO	9	9	0	>0.9999	ns
	ASA	10	17.2	1.2	124.254	8.07318	0.5788	ns		ASA	10	10	0	>0.9999	ns
	Bepridil	2	25	7	144.286	15.7143				Bepridil	7	2	5	0.0345	*
	Cisapride	6	15	1.69312	115	8.27759	0.9982	ns		Cisapride	6	6	0	>0.9999	ns
	Disopyramide	4	53.5	7.13559	341.726	64.8212	<0.0001	****		Disopyramide	7	4	3	0.25	ns
	Ibutilide	10	15.2	1.71788	115.02	5.09785	0.9974	ns		Ibutilide	10	10	0	>0.9999	ns
	Risperidone	8	17	1.64751	104.107	9.01565	0.7019	ns		Risperidone	9	9	0	>0.9999	ns

## Sheet: VI ERP
	Concentration c0									Concentration c1
	ERP									ERP
	Drug	n	Mean [ms]	SEM [ms]	p	*				Drug	n	Mean [ms]	SEM [ms]	norm. Mean [%]	norm. SEM [%]	p	*
	PBS	6	413.333	30.4047						PBS	6	450	49.1935	107.593	4.02069
	DMSO	6	403.333	28.48	0.9997	ns				DMSO	6	440	55.3775	107.262	6.08096	>0.9999	ns
	ASA	6	400	40	0.9996	ns				ASA	6	453.333	60.8094	112.334	5.69316	0.9872	ns
	Bepridil	5	436	32.4962	0.9979	ns				Bepridil	5	504	61.1228	113.935	5.96738	0.9525	ns
	Cisapride	4	435	38.6221	0.9994	ns				Cisapride	4	485	77.6209	109.663	8.73291	0.9997	ns
	Disopyramide	5	428	25.7682	0.9996	ns				Disopyramide	5	484	44.8999	112.284	4.6351	0.991	ns
	Ibutilide	6	423.333	53.2708	0.9997	ns				Ibutilide	6	503.333	80.2358	117.046	4.93987	0.7107	ns
	Risperidone	6	393.333	48.074	0.9994	ns				Risperidone	6	470	64.2391	119.664	5.88737	0.4605	ns
	Concentration c2									Concentration c3
	ERP									ERP
	Drug	n	Mean [ms]	SEM [ms]	norm. Mean [%]	norm. SEM [%]	p	*		Drug	n	Mean [ms]	SEM [ms]	norm. Mean [%]	norm. SEM [%]	p	*
	PBS	6	460	40.332	110.775	1.92708				PBS	6	463.333	37.7418	111.863	2.47709
	DMSO	6	433.333	44.6219	106.397	3.65477	0.9918	ns		DMSO	6	443.333	37.7418	109.446	1.87394	0.9996	ns
	ASA	6	456.667	48.2816	114.878	5.43927	0.9938	ns		ASA	6	460	45.607	115.986	5.07002	0.994	ns
	Bepridil	5	528	56.7803	120.006	5.82759	0.7707	ns		Bepridil	3	586.667	37.1184	121.33	11.676	0.8635	ns
	Cisapride	4	505	68.4957	115.038	7.90638	0.9953	ns		Cisapride	4	540	60	123.628	5.44039	0.615	ns
	Disopyramide	5	480	53.6656	110.937	7.36074	>0.9999	ns		Disopyramide	5	372	44.9889	85.7125	5.79803	0.0085	**
	Ibutilide	6	573.333	86.3584	134.675	6.58382	0.0128	*		Ibutilide	6	623.333	69.5541	149.178	6.17105	<0.0001	****
	Risperidone	6	536.667	65.6083	138.482	9.59951	0.0025	**		Risperidone	6	596.667	117.237	149.197	14.5048	<0.0001	****
	Concentration c4									Concentration c5
	ERP									ERP
	Drug	n	Mean [ms]	SEM [ms]	norm. Mean [%]	norm. SEM [%]	p	*		Drug	n	Mean [ms]	SEM [ms]	norm. Mean [%]	norm. SEM [%]	p	*
	PBS	6	453.333	42.1637	109.185	3.50191				PBS	5	484	48.3322	114.779	2.36263
	DMSO	6	453.333	40.5518	111.787	2.42477	0.9995	ns		DMSO	6	463.333	41.7665	114.133	2.3717	0.9999	ns
	ASA	6	470	46.9752	118.301	4.68186	0.7155	ns		ASA	6	483.333	47.7261	121.55	3.97748	0.8801	ns
	Bepridil	2	580	20	116.026	0.64105				Bepridil
	Cisapride	4	585	70.8872	133.493	5.84759	0.0298	*		Cisapride	4	630	59.1608	144.819	5.13868	0.0065	**
	Disopyramide	5	360	46.0435	82.9954	7.21286	0.0087	**		Disopyramide	2	520	100	107.652	16.3478
	Ibutilide	6	633.333	71.6783	151.243	4.98585	<0.0001	****		Ibutilide	6	623.333	61.1919	150.247	8.0368	0.0002	***
	Risperidone	6	510	69.4262	131.344	10.2389	0.0257	*		Risperidone	6	450	48.0971	117.763	10.1213	0.9958	ns

## Sheet: VII Diastolic Force
	Concentration c1							Concentration c2
	Diastolic Force							Diastolic Force
	Drug	n	Δ Mean [mN]	Δ SEM [mN]	p	*		Drug	n	Δ Mean [mN]	Δ SEM [mN]	p	*
	PBS	10	0.0215	0.135321				PBS	10	0.1264	0.234032
	DMSO	9	0.0831667	0.220963	>0.9999	ns		DMSO	9	0.102622	0.291603	>0.9999	ns
	ASA	10	-0.37607	0.19669	0.9996	ns		ASA	10	-0.394	0.210283	0.9977	ns
	Bepridil	7	0.303486	0.246284	0.9997	ns		Bepridil	7	0.467411	0.357723	0.9997	ns
	Cisapride	6	-0.0986167	0.222505	0.9999	ns		Cisapride	6	-0.0648	0.339531	0.9998	ns
	Disopyramide	7	0.233714	0.285695	0.9998	ns		Disopyramide	7	0.324	0.454596	0.9998	ns
	Ibutilide	10	-0.10737	0.150555	0.9999	ns		Ibutilide	10	-0.11912	0.212019	0.9997	ns
	Risperidone	9	0.0141111	0.0797993	>0.9999	ns		Risperidone	9	0.0326667	0.153948	>0.9999	ns
	Concentration c3							Concentration c4
	Diastolic Force							Diastolic Force
	Drug	n	Δ Mean [mN]	Δ SEM [mN]	p	*		Drug	n	Δ Mean [mN]	Δ SEM [mN]	p	*
	PBS	10	0.2537	0.255878				PBS	10	0.9494	0.513222
	DMSO	9	0.0919222	0.328917	0.9998	ns		DMSO	9	0.183144	0.418353	0.9896	ns
	ASA	10	-0.2773	0.275054	0.9977	ns		ASA	10	-0.2893	0.326639	0.8637	ns
	Bepridil	7	0.5143	0.425391	0.9997	ns		Bepridil	7	1.0707	0.747275	0.9999	ns
	Cisapride	6	-0.0490833	0.443845	0.9997	ns		Cisapride	6	-0.16575	0.558778	0.9561	ns
	Disopyramide	7	0.357	0.535828	>0.9999	ns		Disopyramide	7	0.524714	0.58235	0.9996	ns
	Ibutilide	10	-0.08154	0.302821	0.9996	ns		Ibutilide	10	-0.12936	0.363756	0.9252	ns
	Risperidone	9	0.251667	0.407396	>0.9999	ns		Risperidone	9	0.574111	0.775545	0.9996	ns
	Concentration c5
	Diastolic Force
	Drug	n	Δ Mean [mN]	Δ SEM [mN]	p	*
	PBS	10	3.4036	2.87445
	DMSO	9	0.170667	0.449197	0.0577	ns
	ASA	10	-0.2835	0.380995	0.0162	*
	Bepridil	7	11.0762	4.56016	<0.0001	****
	Cisapride	6	-0.255933	0.701778	0.055	ns
	Disopyramide	7	4.48443	3.93098	0.9526	ns
	Ibutilide	10	-0.22905	0.503129	0.0186	*
	Risperidone	9	0.606778	0.912712	0.1356	ns
